# Supplementary material for: ATM and PRDM9 regulate SPO11-bound recombination intermediates during meiosis
Source: Nat Commun. 2020 Feb 12;11:857. doi: 10.1038/s41467-020-14654-w (PMC7016097; doi:10.1038/s41467-020-14654-w)
Supplement: Supplementary file 4 — Supplementary Data 1 [file 41467_2020_14654_MOESM4_ESM.xlsx]

## Sheet: Supplementary Data 1
WT END-seq peaks
chr	start	end
chr11	89603676	89620260
chr13	95384235	95399963
chr10	92672802	92688896
chr12	34587572	34603226
chr6	37772058	37787296
chr1	168514542	168530186
chr9	83852127	83881163
chr2	147554709	147569902
chr12	104251982	104267334
chr8	68235197	68250631
chr2	98100686	98115916
chr6	142854387	142869949
chr1	68481146	68496883
chr7	92670376	92685654
chr17	55281872	55297825
chr14	99688675	99703922
chr1	67954412	67970309
chr8	36563093	36578800
chr8	43362879	43377838
chr8	82448283	82464123
chr16	5837339	5852667
chr11	30422569	30438455
chr2	155227333	155242553
chr9	115092562	115107599
chr14	87153643	87169295
chrX	166528801	166544175
chr1	154096492	154111702
chr3	31404522	31419611
chr17	78643472	78658719
chr12	113692527	113708075
chr8	32242184	32258121
chr7	26260453	26275764
chr16	45676268	45691553
chr6	140583019	140599472
chr2	38130010	38145506
chr18	75848818	75863618
chr17	73720893	73736212
chr5	71864681	71879924
chr17	9263381	9278351
chr14	99309886	99325113
chr12	16393462	16409061
chr2	52152070	52167362
chr1	11538760	11553628
chr12	26681784	26697369
chr11	79539209	79555137
chr2	99787166	99802073
chr17	40479595	40494699
chr9	41842693	41856865
chr14	30675608	30696655
chr13	25986379	26001827
chr4	134465860	134484886
chr3	143582097	143597215
chr12	113726360	113741880
chr16	86235157	86250042
chr14	96946354	96961984
chr12	69367507	69383233
chr3	38514173	38530109
chr10	67970717	67986132
chr14	46555224	46570719
chr3	116658802	116674283
chr1	86210202	86225881
chr9	83114254	83129444
chr7	137061018	137075382
chr2	121542956	121558670
chr7	117002735	117017845
chr12	4966794	4982077
chr10	92639057	92654468
chr3	108985420	109000684
chrX	8007430	8022238
chrX	139954257	139969561
chr9	22346288	22362004
chr3	16999331	17014424
chr1	13838282	13853256
chr6	39632672	39648417
chr1	58407412	58427934
chr18	19899151	19914209
chr14	92348155	92363646
chr5	92016679	92032136
chr3	136475842	136490590
chr19	59435510	59450179
chr6	145262916	145278155
chr6	43997800	44012968
chr3	129475085	129490126
chr15	13730864	13745942
chr16	66899206	66913697
chr15	6472475	6487431
chr1	172120559	172141576
chr10	122652299	122666898
chr16	22797767	22812859
chr5	5733051	5748238
chr18	58366194	58379678
chr15	50388584	50403816
chrX	103252888	103268005
chr18	25299888	25319154
chr2	119486851	119502324
chr3	107609245	107624667
chr8	91610813	91626056
chr4	151962114	151976469
chr4	33914971	33929104
chr3	87751021	87765929
chr10	12945814	12959914
chr18	49926346	49941830
chr3	38897547	38912979
chr6	92581734	92596818
chr13	98675095	98690310
chr4	96523491	96538510
chr3	67684570	67699534
chr5	23850818	23864886
chr15	70379076	70393940
chrX	52946536	52961713
chr6	147642171	147657575
chr10	30675911	30691032
chr3	98130022	98145121
chr19	60472566	60487804
chr9	104449151	104464153
chr3	156110715	156125372
chr9	48053360	48068077
chr8	111566498	111581554
chrX	45113006	45131583
chr3	141725856	141740755
chr13	37314611	37329530
chr2	127226685	127242668
chr13	13659297	13675877
chr7	36423848	36438930
chr12	54303331	54318041
chr4	74218819	74233944
chr5	40426703	40441515
chr15	65292395	65307458
chr6	14053239	14068311
chr9	35611849	35626501
chr19	61145657	61161158
chr12	3505843	3520956
chr2	7630483	7644820
chr6	136064268	136079511
chr10	93738123	93753155
chr5	122890465	122905478
chr11	83578257	83593545
chr18	63250465	63265331
chr9	27679653	27694414
chr2	70928734	70943630
chr15	35925693	35940790
chr12	41411932	41432876
chr8	71944369	71959919
chr13	21871600	21886355
chr11	13425507	13439770
chr14	112746791	112761352
chr13	29224273	29238846
chrX	42208531	42223883
chr16	26777432	26792619
chr2	179243478	179258392
chr14	46495640	46511063
chr14	56825030	56840281
chr6	110253828	110268999
chr4	84943128	84958073
chrX	169448050	169471830
chr3	78699777	78714435
chr11	105268120	105282853
chr3	57436464	57451427
chr19	31223179	31237830
chr13	67758867	67774121
chr16	21345801	21361218
chr1	106308668	106323578
chr4	129811017	129825704
chr4	53517286	53532236
chr4	101143768	101158369
chr1	5518150	5532881
chr19	27603836	27618439
chr4	137079470	137094718
chr17	63592542	63606974
chr5	144832088	144847253
chr4	48443064	48458611
chr12	36040859	36055702
chr3	156507032	156521945
chr18	68172027	68195154
chr1	134527362	134542423
chr12	76996784	77011706
chrX	135020156	135035076
chr13	67827619	67842771
chr6	111495180	111510104
chr4	58784289	58799051
chr6	14386944	14401694
chr1	172167741	172183500
chr5	71845864	71860547
chr11	105859956	105875187
chr2	150582236	150597384
chr3	123271551	123286150
chr19	60051196	60066149
chr1	168151216	168166694
chr14	54225499	54240620
chr8	15060034	15074599
chrX	117305832	117320518
chr18	5454872	5469439
chr2	126919151	126934514
chr9	31384669	31399529
chr8	71427186	71437140
chr2	59406203	59421268
chr10	101630594	101645081
chr15	13677923	13692761
chr13	101123627	101138396
chr12	97586398	97606706
chr7	14477751	14492902
chr1	31398422	31412722
chr5	142039058	142053789
chr18	25474250	25489332
chr4	38075726	38089956
chr3	95939171	95953586
chr9	62320760	62335722
chr8	29603483	29618136
chr13	12492665	12511705
chr9	106945092	106960500
chrX	72303601	72318438
chr3	95727663	95743146
chr14	56461422	56492777
chr16	17589531	17604048
chr8	62473790	62487703
chr8	15113639	15128336
chr11	59082958	59097695
chr6	131620272	131634921
chr8	14451921	14474236
chr17	47439523	47454087
chr5	66376357	66394951
chr2	129280684	129309795
chr10	93947405	93962625
chr11	63321272	63336160
chr7	11727510	11742007
chr10	116045035	116059648
chr7	74332156	74346754
chr5	45320330	45335173
chr10	41353629	41368369
chr7	142301026	142315496
chr1	153424437	153439729
chr12	45121239	45135970
chr11	62412064	62426998
chr11	3892450	3907053
chr3	45766322	45780981
chr1	58430912	58445914
chr6	76134296	76149033
chr12	98548250	98563023
chr9	22820541	22835711
chr3	38948929	38964256
chr17	46531455	46546009
chr6	49109896	49124680
chr1	22838125	22853075
chrX	60340552	60355806
chr7	97458350	97472888
chr17	25027845	25042476
chr3	110919882	110934518
chr3	30302018	30319466
chr1	99876593	99890854
chr2	69258129	69274025
chr11	93890716	93920070
chr8	85015939	85030828
chrX	42254717	42269715
chr4	84740763	84757397
chr13	104265079	104279794
chr1	128510757	128551040
chr5	132035872	132050752
chr17	66413099	66427908
chr13	118551602	118565642
chr12	28242605	28255408
chr14	19739981	19754174
chr7	88259396	88275198
chr3	22700486	22715044
chr15	45258987	45273636
chr1	164435435	164451785
chr8	34804791	34819812
chr4	55603549	55618384
chr16	46458231	46473505
chr16	35353577	35368641
chr11	107927956	107942586
chr7	114689996	114704613
chr5	146660851	146688675
chr4	13356675	13371406
chr1	61789751	61804203
chr2	55084347	55099319
chrX	102304984	102319567
chr16	54093055	54107709
chr14	12035333	12049785
chr1	137514130	137528692
chr2	7976685	7992379
chr3	30939181	30954218
chr18	73187524	73202196
chr14	111021109	111035699
chr9	45104977	45120053
chr4	83595605	83610417
chr7	115068501	115082793
chr14	96552671	96567609
chr12	8064372	8078940
chr1	163304188	163318372
chr1	144964660	144978951
chr8	102731311	102746138
chr2	25641701	25656083
chr19	37092794	37107209
chr1	126648224	126663081
chr3	73524995	73539491
chr3	58482247	58496861
chrX	95644911	95659752
chr4	41683929	41698519
chr1	59242161	59257224
chr12	30023898	30041981
chr13	106156126	106170840
chr7	70814613	70829252
chr2	146629366	146644376
chr10	128448562	128462937
chr10	51953182	51968064
chrX	51883428	51897971
chr18	25741861	25756292
chr18	43107150	43121599
chr8	128365785	128380067
chr17	17646186	17661018
chr15	14289960	14304518
chrX	78480797	78495189
chr2	120058689	120073813
chr5	85224215	85239107
chr3	123244433	123259324
chr14	91360207	91375140
chr2	139681234	139695985
chr19	44141695	44158067
chr14	103543708	103558687
chrX	6602198	6616937
chr2	13802069	13816849
chr1	185259834	185274433
chr8	31083738	31099156
chr6	63764268	63779092
chr6	111131214	111145928
chr5	96563928	96578878
chr19	29947688	29962584
chrX	16777326	16791491
chr1	171032207	171047277
chr9	40399529	40413855
chr13	83772567	83787062
chr19	11134492	11148777
chr1	32860404	32875018
chr4	136419998	136434474
chr14	53708479	53724340
chr8	117993280	118007748
chr16	44744900	44759894
chr18	70360506	70375281
chr7	134818091	134832443
chr1	46900871	46922037
chr19	35341963	35356494
chr3	99995624	100009152
chr11	51788700	51803248
chr5	97526851	97541553
chr3	50899757	50914354
chr6	72011147	72031634
chr10	73151511	73166249
chr17	6148448	6163165
chr11	8649992	8664617
chr10	127818559	127835978
chr6	33218487	33233032
chr19	32709136	32723765
chr12	91101905	91116345
chr8	121814123	121832457
chr9	42004139	42018897
chr14	72915538	72929816
chr10	26546355	26560938
chr4	35390932	35405487
chr2	157982158	157997072
chr5	52229857	52244612
chr5	133999295	134014311
chr4	120236048	120250802
chr2	134401476	134415258
chr7	101648186	101664132
chr11	31264749	31279498
chr11	49866491	49880394
chr8	6944434	6959092
chr7	64298606	64313307
chr3	82339568	82354395
chr1	124739130	124754039
chr8	37986970	38002076
chrX	64870064	64884105
chr15	39660665	39675495
chr12	4093866	4108788
chr4	114349354	114370931
chr13	80098428	80113000
chr8	32079597	32094571
chr5	104077559	104092110
chr1	84798909	84814103
chr12	25233684	25252071
chr18	15824944	15839390
chr9	107686539	107701404
chrX	59115346	59130283
chr14	53316585	53332208
chr1	121802654	121817060
chr4	148309276	148323581
chr13	118048862	118062929
chr10	82698893	82713850
chr8	30550129	30565546
chr13	59504347	59519593
chr7	81022033	81036863
chr18	74470601	74485189
chr5	80692445	80706866
chr11	59244111	59258838
chr7	40249019	40276003
chr2	23432804	23446497
chrX	78268011	78282577
chr2	80268413	80286361
chr5	120332902	120347417
chr15	39594488	39613361
chr2	167436301	167450716
chr14	124217776	124230845
chr10	111538494	111553006
chr15	89012532	89027039
chr15	103055527	103070014
chr1	43678977	43693436
chr13	17446291	17461023
chrX	155735104	155749956
chr14	103285773	103300635
chr13	118200749	118215061
chr13	112356482	112370593
chr6	13045130	13059442
chr12	34859909	34874349
chr4	21686102	21700125
chr19	43323623	43338821
chr10	130535623	130550377
chr9	101388271	101402770
chr13	104438396	104453202
chr14	53005399	53027664
chr14	14724668	14747412
chr11	42791234	42806009
chr9	35005938	35020692
chr2	6304787	6319349
chr18	49359590	49374369
chrY	90725760	90816610
chr18	13140611	13155104
chr13	115762870	115776991
chr18	45051919	45066355
chr11	39553235	39567772
chrX	129624667	129639168
chr19	10512990	10527695
chr8	18438121	18452610
chr7	128772237	128787011
chr6	94871743	94886437
chr7	79729730	79744525
chr18	46330314	46344719
chr1	80231611	80245596
chr2	19857019	19871299
chr12	16637013	16651588
chr1	21614045	21628745
chr5	118859067	118873550
chr16	57683229	57697513
chr8	129258436	129277193
chr6	9528079	9542209
chr8	88764305	88778898
chr8	41319302	41334383
chr2	135866073	135881094
chr16	16915860	16934063
chr4	139199429	139214502
chr12	57183498	57197883
chr8	46467593	46482459
chr9	42231428	42245484
chr9	66760991	66775185
chr14	83136930	83151737
chr12	12597589	12611835
chr5	23346292	23360539
chr10	106719062	106733734
chr5	124762080	124776420
chr7	139141489	139155873
chr18	12376925	12393305
chr18	35104647	35118864
chr10	51389688	51404103
chr14	76418906	76433660
chrX	108588616	108602535
chr4	104907579	104921982
chrX	132371878	132384915
chr6	77418600	77433307
chr7	39734991	39749778
chr17	74959716	74973953
chrX	140926592	140940843
chr9	111878810	111893190
chr2	92407235	92423090
chr1	183570814	183585399
chr14	21324941	21343443
chr9	115211528	115225721
chr4	97140638	97161027
chr10	75674387	75688925
chr8	85326250	85340647
chr7	47783078	47797805
chr6	80984118	80998905
chr11	57528424	57543536
chr14	97227148	97241617
chr3	36525624	36540534
chrX	51832198	51845804
chr9	95233516	95248323
chr10	39618005	39643822
chr9	65827331	65842337
chrX	139424459	139438911
chr9	59476972	59491993
chr3	139033480	139048264
chr14	71692079	71707005
chr3	65746314	65760842
chr17	90748372	90772938
chr1	82047396	82062018
chr8	95700051	95714588
chr16	26953597	26968224
chr2	159189108	159203380
chr11	57250436	57264999
chr10	31018441	31032953
chr8	83285611	83311938
chr5	63060512	63075053
chr5	147605722	147615382
chr18	46199811	46214665
chr15	66687970	66702670
chr6	46996216	47010863
chr17	24282427	24296869
chr2	13120723	13135265
chr9	15684883	15699513
chr13	35830819	35845971
chr5	86024826	86039266
chr4	6079830	6093954
chr19	48565560	48580023
chr8	113699636	113714036
chr4	154906576	154920485
chr13	112865845	112880677
chr8	3313315	3327687
chr5	60307091	60321454
chr8	36627328	36641793
chr17	10272421	10287142
chr12	84482201	84497107
chr7	90631552	90646537
chr16	39349569	39370840
chr13	45855619	45869467
chr14	12827578	12842414
chr13	54834675	54848934
chr5	31536838	31551541
chr13	110594634	110608773
chr5	45706016	45720736
chr5	31263795	31278290
chr6	115862156	115880906
chr15	10400423	10414749
chr9	95497163	95512157
chr6	100850310	100865306
chr4	154791556	154805957
chr16	97536276	97550605
chr14	61517863	61532579
chr7	6035570	6050246
chr5	57677065	57691313
chr4	83779562	83794502
chr2	8235355	8250124
chr2	123752681	123767374
chr1	22940025	22954423
chr12	112998869	113013569
chr10	60839308	60854048
chr10	65920279	65934960
chr7	56196188	56210984
chr5	106993986	107008491
chr18	56032446	56046793
chr10	105687745	105701905
chr7	89516773	89531499
chr6	68506813	68521479
chr4	27253479	27267975
chr17	89399166	89412829
chr15	58553555	58568042
chr1	10082031	10096743
chr3	126826125	126840452
chr17	5674022	5688517
chr14	47505951	47520680
chr1	21911202	21925588
chr9	105683762	105698379
chr5	22969359	22983975
chr3	38110868	38124927
chr18	10448571	10463134
chr14	31292936	31307728
chr8	89151245	89165491
chr8	61421040	61435648
chr16	45024999	45039578
chr10	21326358	21340966
chr10	12440021	12454747
chr8	90954480	90968894
chr18	72265054	72279078
chr5	75041873	75056310
chr18	85673528	85688149
chr12	94473117	94486748
chr6	93592281	93615603
chr13	104095586	104110101
chr5	67788117	67802369
chr17	76408593	76422914
chr1	144768114	144782863
chr15	68806479	68823988
chr14	73023344	73037911
chr13	107519601	107534162
chr12	30807081	30821765
chr3	119636755	119651197
chr15	82374589	82388663
chr1	109530557	109545246
chr3	57300931	57315766
chr2	62090230	62104762
chr14	120310142	120324647
chr10	64230545	64245514
chr15	86967126	86981552
chr12	17405979	17421289
chr11	28876170	28890865
chr6	3129159	3143462
chr3	83926007	83940893
chr14	92207032	92221952
chr1	22056068	22069216
chr4	78755071	78769532
chr17	56049219	56063898
chr10	111041069	111055143
chr13	110385082	110399230
chrX	13530902	13545205
chr16	23799430	23814253
chr14	94217457	94232119
chr1	134664548	134679085
chr5	29257140	29276782
chr5	144357657	144371775
chr1	139236816	139251481
chr9	85514333	85528418
chr10	7589923	7607273
chr1	52010797	52025076
chr15	35519256	35533970
chr14	70763498	70778981
chr11	70602311	70617119
chr10	125550210	125564668
chr6	122753525	122767647
chr15	27812403	27826873
chr11	117677527	117691782
chr9	50298643	50313280
chr2	57857192	57871272
chr19	32517333	32531537
chr16	91067125	91081464
chr13	35463322	35477522
chr10	90685168	90699665
chr10	76663778	76678596
chr10	114217858	114232221
chr9	98571417	98586231
chr11	110994519	111008809
chr6	135044005	135058623
chr7	140171304	140185851
chr6	8484904	8499496
chr6	21373140	21387801
chr11	97021136	97035420
chr5	103241596	103255701
chr15	95198995	95213152
chrX	93129178	93143258
chrX	102547281	102561341
chr4	63012525	63027054
chr17	32044547	32059222
chr2	71000973	71015464
chr19	10044762	10060196
chr13	34402509	34417178
chr10	33621978	33635819
chr10	28732470	28746811
chr4	11535896	11550181
chrX	142890502	142905487
chr9	58971717	58993456
chr6	28665809	28680412
chr4	109816863	109831759
chr12	71928331	71942277
chr7	114107065	114121680
chr4	42667791	42681888
chr3	20450915	20465317
chr3	146604553	146623607
chr4	95303441	95318183
chr1	36879435	36894228
chr6	59970861	59985353
chrX	48837791	48852183
chr7	71534859	71549137
chr2	63445116	63459049
chr6	94187343	94201802
chr3	96692427	96707306
chr10	63316642	63338562
chrX	11709633	11723690
chr17	65814596	65841620
chr12	86408904	86423208
chr7	69415143	69429523
chr18	80731880	80746635
chr16	27444485	27460685
chr15	32317564	32331791
chr8	72012891	72027560
chr3	48048348	48062668
chr16	51643062	51657692
chr16	33926702	33941025
chr15	96161829	96180402
chr9	54238739	54253160
chr5	54799640	54814384
chr2	141159099	141173847
chr17	10191647	10206601
chr16	7092039	7106199
chr16	74886416	74905941
chr12	46581856	46596045
chr11	75326361	75340820
chr7	67371995	67386727
chr2	60935716	60950315
chr16	69424442	69438988
chr4	129702338	129717102
chr5	5382731	5396259
chr5	3711497	3726315
chr5	138082199	138095738
chr12	29432282	29446980
chr14	9385764	9400036
chr14	78037379	78051528
chrX	138012564	138025805
chrX	7314645	7329181
chr8	21884579	21899298
chr1	42014388	42028984
chr12	114104390	114118992
chr6	42348630	42368393
chr5	97440360	97455091
chr17	9151727	9166203
chr17	31465207	31479722
chr14	15944190	15958674
chr8	37411731	37426109
chr5	100530673	100552135
chr13	31058527	31073016
chr13	19352683	19366878
chr11	92650134	92664740
chr8	3466234	3480731
chr15	83087825	83102369
chr11	64213635	64228233
chr5	100437824	100452623
chr3	144265774	144279910
chr2	158658883	158673033
chr17	31936657	31951138
chr8	80860381	80875141
chr6	58841545	58856122
chr2	106834523	106848974
chr2	10396305	10411007
chr18	81480789	81495213
chr1	32304141	32318552
chr5	110889812	110904755
chr2	120896970	120923269
chr12	88892225	88906081
chr2	128172368	128186455
chr14	56641368	56662604
chr6	32429180	32443462
chr5	117521154	117535146
chr2	75320973	75335680
chr11	113659598	113674152
chr8	10827096	10841194
chr4	137617365	137632400
chr18	68849232	68863679
chr13	9614898	9629481
chr12	99856744	99871208
chr11	71327865	71342141
chr11	120567178	120581303
chr7	3276080	3289768
chr4	51939187	51953555
chr8	35982477	35997035
chr3	144656590	144670958
chr8	72062358	72076813
chr6	59515926	59530540
chr6	143040634	143055197
chr4	81456998	81471964
chr4	11642160	11656566
chr4	69918164	69932101
chr4	58318613	58333316
chr4	42170439	42184666
chr13	48922609	48936842
chr1	127980219	127994921
chr10	86241344	86255769
chr12	113931656	113945902
chr8	106924019	106938208
chr5	28301875	28315843
chr5	18897741	18911483
chr2	90561997	90576840
chr12	55315802	55330566
chr11	30135908	30150817
chr17	27358695	27373259
chr10	86185833	86200381
chr8	106622590	106636781
chr12	27381285	27395508
chr11	80708958	80724031
chr3	68076617	68090741
chr17	78906068	78920648
chr13	34104794	34119381
chr11	73259555	73274029
chr9	52391985	52407013
chr6	136691608	136714724
chr2	4241112	4255448
chr18	73432959	73447419
chr16	33324903	33339340
chr15	80755933	80770760
chr12	67354410	67368390
chrX	157916587	157944832
chr16	44675103	44689861
chr10	115051226	115065302
chr11	28047839	28061694
chr11	50364919	50378979
chrX	16708778	16723091
chrX	36925115	36939620
chr7	87819025	87833742
chr1	5020424	5034550
chr14	89474921	89489245
chr10	55691999	55706450
chr13	10979271	10993959
chr10	73511514	73525923
chr4	88033266	88047766
chr17	52554559	52568683
chr1	39223313	39237861
chr12	15667019	15681516
chr9	110626457	110640946
chr3	66555925	66570387
chr11	104970276	104984498
chr3	76051892	76066268
chr14	47672740	47687415
chr8	57516710	57531144
chr1	66189773	66203975
chr11	48607600	48621376
chr6	19165166	19179538
chr2	42844997	42859478
chr19	21511993	21526475
chr12	53324099	53338444
chr9	20988047	21002657
chr15	5194992	5209298
chr1	188295337	188309642
chrX	42574908	42589105
chr9	18756991	18771476
chr1	173525132	173539296
chr10	46671039	46685423
chr7	87235532	87250282
chr4	48143472	48158116
chr3	61210920	61225501
chr19	28486147	28508968
chr18	59247597	59262056
chr1	153907940	153922261
chr11	29313104	29327608
chr9	26390484	26404885
chr7	139452745	139467131
chr7	124051988	124066266
chr6	91633359	91647733
chr17	69571126	69585538
chr16	69643634	69656963
chr14	54671741	54686328
chr11	87413180	87428111
chr8	78927917	78942017
chr3	129379590	129393581
chr14	31104916	31120015
chr13	11862428	11876471
chrX	141253373	141267618
chr15	63741588	63755881
chr7	122149723	122163634
chr5	139423564	139437365
chr16	31540466	31555198
chr8	95684704	95699295
chr5	147438428	147453018
chr12	44170582	44185300
chrX	18247491	18262237
chr2	73180771	73195397
chr12	55160516	55175689
chr18	25014595	25032336
chr1	158215943	158230610
chrX	161556141	161569946
chr3	25200238	25214505
chr7	120141212	120156341
chr7	30002782	30017206
chr2	165715750	165730034
chr15	97596677	97620164
chr13	95347548	95362283
chr11	59154582	59169094
chr6	62588873	62603232
chr3	36880665	36895061
chr2	87351753	87366438
chr2	168426724	168441183
chr10	39128861	39143276
chr8	80999581	81014143
chr7	115337125	115351617
chr5	31808330	31822788
chr2	62644785	62659257
chr18	65111638	65134371
chr11	102243748	102258082
chr6	18087720	18102423
chr5	119587228	119601735
chr2	76705389	76719937
chr4	109204628	109221910
chr1	59352305	59366753
chr11	36450871	36465466
chr4	54186519	54201509
chr2	136118618	136133169
chr16	21546108	21561179
chr16	18348407	18363053
chr10	75841416	75855684
chrX	13575684	13589981
chr8	89737687	89752260
chr4	48375471	48389605
chr2	73839141	73853866
chr17	64700690	64715101
chr15	68593035	68607539
chrX	95040108	95054418
chr4	150617812	150632101
chr12	50708009	50722635
chr9	41021758	41035935
chr9	10089327	10111816
chr8	33341252	33355817
chr2	35479045	35493342
chr12	57944847	57958693
chr12	42289913	42304259
chr5	90364344	90378707
chr2	50804867	50819597
chr16	32273858	32288578
chr13	48392629	48407068
chr13	3553365	3574232
chr11	29528227	29542736
chr1	43166457	43180808
chr14	12464681	12478794
chr13	63384135	63399040
chr8	127810705	127824926
chr5	91727639	91742288
chr3	122418994	122432937
chr9	76004411	76018841
chr2	83197804	83212317
chr12	79491590	79506063
chr15	102252529	102270369
chr13	22287118	22301634
chr1	160018547	160032637
chrX	73011573	73025722
chr9	65539298	65554044
chr2	75839999	75871510
chr11	103473651	103493231
chr16	61477481	61491788
chr15	81337636	81361457
chr10	64485603	64500714
chr17	85037653	85051637
chr11	36635441	36650039
chr9	49310159	49323907
chr9	100937803	100951999
chr4	87803260	87817510
chr13	36153339	36167972
chr9	59493716	59507994
chr18	82255486	82270047
chr12	55235580	55250911
chr10	25948646	25962649
chr1	176970518	176985003
chr6	98940372	98954699
chr2	112255029	112269640
chr17	31360061	31374321
chr1	155686801	155706737
chr5	116400012	116413910
chr4	114970789	114985609
chr7	128725380	128739496
chr15	28503145	28517542
chr14	77225087	77239611
chr11	106658897	106672783
chr6	39877670	39892026
chr17	91598965	91613476
chr16	32532957	32550672
chr15	55458284	55484574
chr12	79593515	79608203
chr9	69487661	69502121
chr16	13032438	13046731
chr14	74863301	74877679
chr10	54351452	54366015
chr7	129822168	129848021
chr3	57795957	57810647
chr19	54290084	54304540
chr12	70866732	70881456
chr7	109854212	109868829
chr14	35229770	35243703
chr1	33757983	33772464
chr15	49760218	49774622
chr11	12519826	12534376
chr10	83042504	83056809
chr11	3674889	3689127
chr8	61478609	61493025
chr7	66054906	66069230
chr7	117445807	117460054
chr6	105646247	105659956
chr5	30819873	30834197
chr16	73454181	73468488
chr14	9957447	9971744
chr1	185782477	185796148
chr10	129667639	129681907
chr4	111244503	111258422
chr13	77862933	77877399
chr12	84889566	84904211
chr16	6911812	6926172
chr7	129574752	129588955
chr5	133529862	133544072
chrX	57084238	57108665
chr4	43549337	43563748
chr19	48120463	48134381
chr11	44591569	44606073
chr6	33373095	33387499
chr3	76840398	76854881
chr16	11894883	11909460
chr13	93321805	93340211
chr4	33309579	33324078
chr2	73697187	73711899
chr1	92339127	92353193
chr18	34806852	34821305
chr14	73447256	73460923
chr11	5034778	5048980
chr1	118590632	118604556
chr10	20367660	20382105
chr1	64687009	64702194
chr1	55301428	55316172
chr15	27517140	27531386
chr5	130402662	130417094
chr15	69098300	69112853
chr1	180126217	180140464
chr8	49789256	49803191
chr7	125839161	125853541
chr9	105524073	105538820
chr4	18503537	18517811
chr1	152737293	152762715
chr9	41045077	41059000
chr7	126553484	126568164
chr6	72746824	72761240
chr5	83436876	83451317
chr5	105838126	105850954
chr2	80346281	80361069
chr10	77605845	77620339
chr6	135249650	135263850
chr4	86151762	86165702
chr19	19860232	19874705
chr16	35693882	35708635
chr15	77780297	77794988
chr11	44022625	44037126
chr10	3207669	3221921
chr6	95508700	95523349
chr5	31099643	31114007
chr16	11597401	11611334
chr11	72974507	72988725
chr11	31497770	31512265
chr10	57777527	57791996
chrX	95905758	95920168
chr8	81850207	81871470
chr5	52689271	52703538
chr11	61081952	61096653
chr11	21724298	21739009
chr5	55477547	55492214
chr8	35429558	35444293
chr2	65470499	65485042
chr17	45077880	45092270
chr17	31720289	31741767
chrX	164098088	164111520
chrX	100228776	100243300
chr8	13367966	13382322
chr11	14606368	14619837
chr6	16358489	16372960
chr2	127575767	127597987
chr17	75872240	75886574
chr13	9681290	9695772
chr1	192129224	192143213
chr12	46309059	46323199
chr10	20727902	20742124
chr8	60944323	60958616
chr3	124007472	124021554
chr16	87856795	87870937
chr4	103238936	103253331
chr10	52011980	52026604
chr12	55085366	55100749
chrX	52711454	52725308
chr2	113774789	113789331
chr16	67768479	67782920
chr15	87980255	87994468
chr14	115691345	115704890
chr13	52750937	52764742
chr1	189046716	189060451
chr6	109650294	109664795
chr16	82068197	82081616
chr14	75712011	75726613
chr9	53491277	53505802
chr5	33595619	33610114
chr2	61879948	61894097
chr17	16328313	16342993
chr13	91368290	91382750
chr9	97076523	97091369
chr5	110281648	110296159
chr3	154504399	154518602
chr2	101794487	101808583
chr9	74549342	74563353
chr17	74352102	74366492
chr15	63180397	63194262
chr14	23953750	23979195
chr7	99085775	99099921
chr4	148994438	149008751
chr3	132555420	132569745
chr2	26285700	26299529
chr16	78051143	78071973
chr1	177348707	177363169
chr11	6457390	6471882
chr11	44524231	44538174
chr3	21247285	21261845
chr7	87212097	87226586
chr4	128551815	128565645
chr19	40888985	40903576
chr10	85945934	85960206
chr8	90976981	90991346
chr1	61538696	61553275
chr9	107044894	107072392
chr6	25220821	25235014
chr4	16418205	16432641
chr2	162625851	162639933
chr14	16556695	16571070
chr12	91503598	91517879
chr11	18570403	18590315
chr7	83869922	83884147
chr7	59226682	59242441
chr13	90298146	90312423
chr12	100492763	100506579
chr19	36421687	36435568
chr17	25540669	25555077
chr16	18792489	18807077
chr13	30451599	30465899
chr6	58914245	58928663
chr3	120482938	120497545
chr18	66135009	66149335
chr12	40777454	40791989
chr9	64466196	64480801
chr2	3324600	3339153
chr7	109734562	109748869
chr5	5363523	5377906
chr3	16018840	16033091
chr2	17930884	17945291
chr1	93228043	93242037
chr18	50172535	50187030
chr17	8856291	8870682
chr13	71615371	71641319
chr13	102631906	102646436
chr12	112719045	112733337
chr10	120608832	120622093
chr8	30886160	30900780
chr2	60009164	60023280
chr1	53900672	53914754
chr15	11997170	12011396
chr11	104695035	104709092
chr10	56560073	56574598
chr9	53577988	53592643
chr5	33260637	33275323
chr12	36001756	36016075
chr6	112715597	112730259
chr16	50350078	50364365
chr9	68834113	68848191
chr5	4305204	4319137
chr2	114312101	114326381
chr15	4035843	4050474
chr12	21219207	21233553
chr6	47953927	47968366
chr3	135209498	135223922
chr10	109880927	109895291
chr6	41576326	41590823
chr2	64106508	64120743
chr13	29775329	29789528
chr8	52741172	52754537
chr8	45448294	45462784
chr7	127407251	127421719
chr3	153220936	153235190
chr14	104080858	104095231
chr16	94374059	94388435
chr10	122879206	122893442
chr5	75852238	75864731
chr4	49763782	49778216
chr3	145832878	145847176
chr2	122078516	122093071
chr13	42142491	42157019
chr11	42433037	42447115
chr3	95862095	95876378
chr3	121800976	121815180
chr18	50759541	50773603
chr11	79977860	79992311
chr5	52883238	52897402
chr4	103313538	103327737
chr3	145767451	145781025
chr14	28724584	28738958
chr11	71413346	71428036
chr17	64575094	64589330
chr16	69265963	69280598
chr5	135933773	135947818
chr4	20499320	20513679
chr19	27806676	27820858
chr3	90429954	90444203
chr2	88560779	88574546
chr18	41939469	41953664
chr17	71737458	71760964
chr13	54791587	54805929
chr10	40297853	40312563
chr9	80787261	80801655
chr6	34188366	34202333
chr6	28811166	28825201
chr4	120752969	120767223
chr3	158351036	158365402
chr2	48799710	48814158
chr18	57252042	57266512
chr15	72731350	72745820
chr14	16692074	16706346
chr14	121793699	121807405
chr9	64680928	64695795
chr5	126376317	126390676
chr18	24320676	24334792
chr17	50723591	50737996
chr11	29798347	29812973
chr9	14032842	14046671
chr3	36823365	36837543
chr19	45253444	45267740
chr19	11043777	11058307
chr16	21453770	21468196
chr15	29377266	29391384
chr15	25690417	25704593
chr13	45331301	45345571
chr12	71471127	71485568
chr12	103000869	103015212
chr7	105628733	105643144
chr1	61865123	61879305
chr15	7087946	7102133
chr3	137954631	137968795
chr2	41616661	41630789
chr18	52635475	52649867
chr17	69219534	69233783
chr1	66931584	66946122
chr13	47056053	47070205
chr10	51975349	51989095
chr9	81287217	81301330
chr3	86636064	86650696
chr2	3172039	3185966
chr14	81295643	81309668
chr10	62754205	62768441
chr6	23578178	23592583
chr4	137167202	137181434
chr4	106650778	106665122
chr14	8019896	8038019
chr14	73633991	73648102
chr5	108565333	108579797
chr2	164253082	164267234
chr16	13647626	13661814
chr16	10413185	10427505
chr12	5340647	5354698
chr10	60656192	60670173
chrX	19837206	19851452
chrX	153685498	153701169
chr5	24301598	24315934
chr5	110838518	110852896
chr1	75004747	75019332
chr16	73968103	73982568
chr6	40790432	40805181
chr3	104525313	104539715
chr13	111463832	111478242
chrX	99631216	99645389
chr4	141928694	141941790
chr13	22326201	22340220
chr1	132374652	132388879
chr10	60959686	60974184
chr19	16387983	16402396
chr17	62543597	62557554
chrX	38521724	38536056
chr5	130662497	130676724
chr4	144971503	144986279
chr2	114084226	114098453
chr14	32947084	32962277
chr12	67375170	67389587
chr10	27561376	27578262
chr9	52068337	52084731
chr1	69301577	69322440
chr15	30319153	30333020
chr12	10350094	10364163
chr2	8959291	8973431
chr18	63817167	63831280
chr1	86080758	86095618
chr17	23711445	23725390
chr15	28474068	28488228
chr9	46798122	46812267
chr5	38228143	38242636
chr1	191650416	191663907
chr10	58422707	58437228
chr9	13535981	13550347
chr2	136928925	136943417
chr19	22439826	22453694
chr18	73231697	73245695
chr13	24552897	24567457
chr1	190889943	190903936
chrX	95163905	95178483
chr9	73217111	73231389
chr4	116510877	116525333
chr18	32841272	32855411
chr15	28448639	28463158
chr13	100148031	100162124
chr8	72505233	72520372
chr6	83835514	83849766
chr18	23983719	23998319
chr1	54733118	54747565
chr1	119762459	119776885
chrX	10620629	10634756
chr9	13665446	13679430
chr4	11594838	11608944
chr17	68167375	68181744
chr1	63144782	63159193
chr7	56106995	56121178
chr3	77434222	77448079
chr1	182547870	182562182
chr11	31606993	31621410
chr1	10609611	10623699
chrX	130278840	130293276
chr9	99738520	99752940
chr8	4293140	4315200
chr6	4721820	4734976
chr17	67975540	67989995
chr13	44729686	44744261
chr3	74593712	74608451
chr2	62008267	62022351
chr15	95568741	95582832
chr14	124589284	124603770
chr13	38786350	38803876
chr10	9590347	9607627
chr9	13437486	13451908
chr4	154319065	154333120
chr17	66932722	66946838
chr13	32368634	32383028
chr11	8457936	8472343
chrX	159488417	159502560
chr4	5736354	5750332
chr2	137035079	137049497
chr19	3640462	3654192
chr1	18973277	18987151
chr11	106158568	106173059
chr6	49530519	49545325
chr5	16856232	16870629
chr4	137210210	137224567
chr1	93286858	93301350
chr1	73972931	73986124
chr1	149208825	149223078
chr8	32881381	32895656
chr13	10473051	10487171
chr10	19903559	19917716
chr10	18564684	18578696
chrX	155392726	155407443
chr3	65474577	65494067
chr12	28572106	28586314
chr11	28976568	28990945
chr9	21211431	21225592
chr3	35644956	35658981
chr17	11268334	11282622
chr1	29071252	29085012
chr12	46517808	46531969
chr10	18899043	18913392
chr7	78330474	78344826
chr5	57562779	57577151
chr2	174479017	174493278
chr16	11373159	11387240
chr15	75444092	75458580
chrX	38725721	38739926
chr6	38334777	38349047
chr3	157314510	157328529
chr2	178417635	178431638
chr18	25643999	25657142
chr8	33186961	33201535
chr7	111774895	111789185
chr6	88423115	88434086
chr5	133240041	133254478
chr17	70755431	70769531
chr15	48447214	48461046
chr15	39056774	39071087
chr14	79048827	79063202
chr12	90134011	90148193
chr12	84911814	84925710
chr12	82719596	82734158
chr12	34383003	34397319
chr1	160073057	160087321
chr4	80689540	80703545
chr1	75132639	75147036
chr16	25087735	25102082
chr15	53314674	53335298
chr14	64612325	64626741
chr13	20148383	20162691
chr1	166704286	166718258
chr9	87456901	87470456
chr3	28328753	28343211
chr15	79503038	79517384
chr12	85071150	85084775
chr3	52694135	52708245
chr3	105063770	105078056
chr18	71040611	71055039
chr18	5239187	5260818
chr14	105822250	105836690
chr12	97623287	97637504
chr11	82103370	82117507
chr11	24632390	24646589
chrX	102704299	102718373
chr9	114478627	114492653
chr7	143552236	143575349
chr6	30665436	30679811
chr5	121973769	121987977
chr12	51761506	51776230
chr8	84370769	84385312
chr4	95117239	95131900
chr16	44152548	44167362
chr13	77961999	77976458
chr9	72623143	72637770
chr3	66194021	66208599
chr18	65519714	65541630
chr16	14243624	14257647
chr15	76304599	76318972
chr11	108060386	108074738
chr7	98382367	98396724
chr4	86442860	86456876
chr2	153982358	153996557
chr17	86114938	86128923
chrX	23338366	23362373
chr6	116936115	116950100
chr4	149541879	149555964
chr2	105625920	105640195
chr16	66399100	66413477
chr14	88470111	88484785
chr14	52122087	52135737
chr10	19330847	19344621
chr4	26349594	26364113
chr15	55487754	55501883
chr13	28809353	28823841
chr1	194498979	194513265
chr10	97797917	97812250
chr2	45524219	45538450
chr18	56615724	56629924
chr15	72431240	72454910
chr1	104661410	104675664
chr10	47801784	47816134
chrX	131843251	131857274
chr9	70877639	70891972
chr16	56164273	56178833
chr16	19504871	19518738
chr12	80387001	80401426
chr12	71721202	71735703
chr1	187023094	187037102
chr10	64361611	64375919
chr9	74248569	74262723
chr7	80263825	80278153
chr3	129631785	129645554
chr2	25623551	25638130
chr19	25369559	25383532
chr18	9830468	9844942
chr12	107760545	107774481
chr10	43633468	43647602
chr7	140814433	140828829
chr16	32923191	32937318
chr4	49521105	49535447
chr4	126301830	126316256
chr3	149174371	149187750
chr18	21051692	21066171
chr11	55266822	55281663
chr9	62246491	62261477
chr9	16588009	16602127
chr4	71274453	71288395
chr3	67273199	67287666
chr17	75542319	75556780
chr17	72158446	72172479
chr16	88582477	88596686
chr16	73116670	73131006
chr16	66209200	66223581
chr16	34215240	34229346
chr1	22363216	22377700
chr11	11553436	11567784
chr9	53648652	53662749
chr8	122467856	122481324
chr2	92648554	92663077
chr2	69439883	69454253
chr9	50607783	50628713
chr18	10969189	10983174
chr15	63651703	63665887
chr14	113469917	113483861
chr1	194633665	194647330
chr6	121478716	121493016
chr5	65589719	65604851
chr19	47952408	47966223
chr16	16345724	16360044
chr13	20362538	20376977
chr13	103905147	103919311
chrX	53006009	53020251
chr6	28860195	28874255
chr4	4936499	4950498
chr2	35178483	35193531
chr1	78167972	78193047
chr16	73251980	73266114
chr13	18666865	18680998
chr13	107083444	107097771
chr8	90601500	90615825
chr6	76497978	76516234
chr6	117093768	117107811
chr4	126067947	126082132
chr12	11293580	11308105
chr10	92569608	92583861
chr9	72711071	72725342
chr5	135807519	135821643
chr2	164806542	164820911
chr19	44931401	44945387
chr16	48183206	48197427
chr13	65305301	65320485
chr11	99634355	99648563
chrX	159868230	159881649
chr6	15240720	15255054
chr4	41028272	41042742
chr15	57101908	57116091
chr1	24076714	24091283
chr1	145157798	145172138
chr9	92907734	92921095
chr8	46036406	46050290
chr19	24374909	24390474
chr16	61387430	61401317
chr15	76776043	76790737
chr15	67817794	67831617
chr14	59757570	59771796
chr5	139187036	139213733
chr16	59714796	59729369
chr16	31585944	31599788
chr14	76572194	76586228
chr10	87079899	87101342
chr4	71560639	71574973
chr2	58058926	58073216
chr2	50738143	50751527
chr1	184103842	184117468
chr11	83356012	83369845
chr11	26362245	26376290
chr11	20640116	20654572
chrX	53336109	53350319
chr18	38270836	38285195
chr1	80291302	80305217
chr12	92519600	92533507
chrX	158987842	159001098
chr6	9330464	9344628
chr6	116250654	116265021
chr5	148509002	148523105
chr2	73901765	73916354
chr2	18344872	18359412
chr2	173328634	173342568
chr2	107139673	107154153
chr2	10315450	10329651
chr19	11650365	11664402
chr18	73683471	73694250
chr18	31832806	31846626
chr1	189022286	189036189
chr8	76613030	76627425
chr19	20827093	20840721
chr1	22092774	22106911
chr10	14512932	14527486
chr10	121230732	121244636
chr6	22485663	22499676
chr7	14573603	14587824
chr5	20895194	20914367
chr2	106412275	106426602
chr19	8561640	8575423
chr15	93330989	93345086
chr13	115859771	115873831
chr9	92146220	92160329
chr8	116565247	116578879
chr6	42371035	42385160
chr5	111576575	111590634
chr1	60098619	60113145
chr12	109054997	109069299
chr11	6175441	6189982
chr11	19694554	19708610
chrX	141231856	141245893
chr8	106961101	106976994
chr2	161177876	161191822
chr1	66335071	66349307
chr15	77933696	77947610
chr10	78197136	78211898
chr5	28782004	28795966
chr5	140450529	140464716
chr4	78580280	78594211
chr3	54295846	54310231
chr2	77266524	77280766
chr18	51139096	51153458
chrX	52135170	52149099
chr7	39549879	39564585
chr5	30903861	30917692
chr2	108919019	108933008
chr18	84435533	84449686
chr1	40288628	40303094
chrX	108530020	108544138
chr9	106603978	106617983
chr14	12638757	12653135
chrX	77572935	77587101
chrX	133994622	134008929
chr9	69721856	69735918
chr8	33299778	33314237
chr6	139119772	139133914
chr2	161130682	161145138
chr17	49270467	49284568
chr16	85779371	85793343
chr12	31612691	31626291
chr5	98562541	98587604
chr2	5476101	5490316
chr2	152608611	152622368
chr2	106505279	106519358
chr17	4586600	4600551
chr16	85349216	85363219
chr15	54516964	54531201
chr11	58269473	58283894
chr11	54593217	54607680
chr10	5598619	5612745
chr7	83788604	83802276
chr6	146804223	146817894
chr5	19755998	19770005
chr5	118078727	118093075
chr2	77807657	77821365
chr2	173686420	173700812
chr16	17851309	17865765
chr15	69195641	69210241
chr3	111875139	111889521
chr2	131418599	131432769
chr14	14843542	14857664
chr7	56124237	56138466
chr7	110726708	110740762
chr6	118956582	118970757
chr6	110823303	110837107
chr3	60940518	60954847
chr15	9629263	9643074
chr1	39533632	39548197
chr11	57868451	57882616
chr8	121436278	121450259
chr5	41915313	41929503
chr2	24068066	24081976
chr16	91667687	91682437
chr14	45146656	45161172
chr11	50032076	50046523
chr1	14742939	14757170
chr8	16994307	17008601
chr6	85247133	85261471
chr3	39627879	39641596
chr2	59668804	59683031
chr1	93666176	93681039
chr17	49481908	49496055
chr14	70231773	70246191
chr1	156942859	156956969
chr6	125679823	125693871
chr5	76325064	76339183
chr4	121199067	121213522
chr2	118049258	118063248
chr16	39608356	39622505
chr15	89273934	89288185
chr11	98586250	98600370
chr9	33725699	33740155
chr6	52601021	52615316
chr6	12084397	12098657
chr2	66953141	66967370
chr17	78349316	78367108
chr1	37610037	37624110
chr1	177072226	177086537
chr10	103362712	103376796
chr4	95942493	95956743
chr3	70110806	70125000
chr18	4638585	4652591
chr18	34402707	34416796
chr16	46409534	46423659
chr16	15913074	15927542
chr14	64769797	64784173
chr11	37639990	37654389
chr11	110150485	110164619
chr9	28161721	28175938
chr7	134205760	134219931
chr5	76749080	76762891
chr2	95971835	95985732
chr2	91692664	91707035
chr2	73137165	73151637
chr2	106743774	106758046
chr1	86976898	86991101
chr16	13718119	13732382
chr15	87663421	87676821
chr15	30585300	30599430
chr12	64240075	64259385
chr6	7947733	7961487
chr6	148816420	148830186
chr2	6728297	6742503
chr17	11284906	11299037
chr14	53144344	53158801
chr14	27316545	27330609
chr13	93904680	93918931
chr13	18368611	18383004
chrX	109225357	109239531
chr6	17338488	17352508
chr18	35322712	35337020
chr14	27600870	27615028
chr1	39977620	39991879
chrX	70939608	70952756
chr7	58748861	58762837
chr4	107028569	107042503
chr2	179792311	179806290
chr15	88861740	88875549
chr13	91353896	91368123
chrX	68214838	68229056
chr6	32406533	32420577
chr5	110508027	110526359
chr4	20193598	20211709
chr3	24680918	24695295
chr2	165270169	165284392
chr2	118863558	118877753
chr14	26130448	26156049
chr12	79901657	79915449
chr12	58291322	58304566
chr11	9253020	9267430
chr1	128782869	128796754
chr7	134080032	134094142
chr6	101772749	101786758
chr5	23171050	23185432
chr4	107473645	107487692
chr18	4313966	4327772
chr14	111201318	111215523
chr1	40103615	40117869
chrX	164429143	164443252
chr5	29952470	29966622
chr2	57652357	57666739
chr18	78256695	78270345
chr17	88007259	88021616
chr13	42941793	42956116
chr10	43290015	43304112
chr10	115008804	115022933
chr5	14204862	14219014
chr5	133489111	133503532
chr15	36443249	36457273
chr10	115864271	115878296
chr12	102660626	102674948
chr10	53168423	53182526
chr9	64167679	64182346
chr8	93007443	93021195
chr8	122521021	122535133
chr8	108673028	108686821
chr4	103620579	103634123
chr18	72221695	72235515
chr17	3682897	3697162
chr15	58593300	58607337
chr12	98869655	98884305
chr12	76260496	76277509
chr7	44372422	44386736
chr15	90927773	90941902
chr14	31607386	31621179
chr12	100526440	100540458
chr7	123123429	123137818
chr6	3724459	3738669
chr5	29530344	29544629
chr5	130544355	130558280
chr2	49063755	49078078
chr19	51797319	51811315
chr18	76974989	76988847
chr16	96295985	96309709
chr14	89876000	89890120
chr7	83608640	83622406
chr7	116130580	116144747
chr6	119218853	119232830
chr5	73317409	73331743
chr1	37665137	37678737
chr12	113616809	113631021
chr1	160148455	160162632
chr10	64450770	64476395
chr10	41094394	41108466
chrX	140961681	140975990
chrX	12076481	12090706
chr7	55575230	55596716
chr5	108521071	108535068
chr2	75140567	75154955
chr2	18958347	18976874
chr2	180364103	180378168
chr18	37905064	37919179
chr15	56031484	56045593
chr15	22155062	22169379
chr3	24456935	24471136
chr18	55695812	55709571
chr17	10051476	10065565
chr16	36346927	36361188
chr5	50930466	50944860
chr5	107969212	107983237
chr2	6789717	6804123
chr2	49458660	49473064
chr1	94567652	94581778
chr14	46783572	46798089
chr8	13430691	13444587
chr4	83544800	83558889
chr16	68919833	68934330
chr15	73201985	73216172
chr12	38796849	38810797
chr11	35568268	35595291
chr8	61090827	61105025
chr6	52085148	52099375
chr6	104139912	104153977
chr5	16243357	16257624
chr2	128384844	128399079
chr9	123343808	123358074
chr5	41009063	41021989
chr3	29032561	29047121
chr2	77049207	77063481
chr2	181330578	181352747
chr19	42135293	42149473
chr11	41769228	41783201
chrX	101144785	101158669
chr9	113502744	113515913
chr7	116248745	116262933
chr3	33743377	33757771
chr3	104562149	104576471
chr17	17788939	17802907
chr12	48599859	48616046
chr12	33811627	33826067
chr1	164850752	164864676
chr1	138960837	138974790
chr11	118270156	118284058
chr7	50383833	50398015
chr18	73874575	73889040
chr18	52464225	52478176
chr13	71500356	71514477
chr13	66769922	66784878
chr13	63703847	63718029
chr12	83765300	83779258
chr7	67937013	67951201
chr6	143097531	143111621
chr4	114611597	114625567
chr18	77975620	77989527
chr16	37544085	37558396
chr1	54466389	54486474
chr13	58385318	58399835
chr13	46916087	46930084
chr11	121151332	121171063
chr10	85182648	85196247
chr7	122619660	122633133
chr4	48639478	48653762
chr4	109949088	109963024
chr2	52614953	52629300
chr2	38818079	38832351
chr2	179081344	179094997
chr12	82850987	82865313
chr1	170572009	170585276
chr11	58990456	59017770
chr8	98587788	98602177
chr6	100090254	100103752
chr5	67231770	67245274
chr4	14196532	14210899
chr3	93295088	93309324
chr3	52238925	52253314
chr2	101729833	101744084
chr19	42777723	42791631
chr16	80213582	80227354
chr15	34276419	34290522
chr9	49063087	49077449
chr7	45131379	45145652
chr2	67029305	67043747
chr16	94885794	94902300
chr1	25525648	25541839
chrX	152005719	152019391
chr7	119506488	119520477
chr1	76968431	76982311
chr11	90212946	90227261
chr11	62252905	62267594
chr8	14617460	14631234
chr5	76173390	76187574
chr2	57890123	57905166
chr15	99053908	99079929
chr14	119644599	119658670
chr9	44615858	44630561
chr8	71712657	71727311
chr8	28037264	28051180
chr5	4070686	4085178
chr5	25900014	25914237
chr4	10044056	10058462
chr3	127267539	127281202
chr15	94245320	94259103
chr15	64250879	64265100
chrX	60569943	60583981
chr8	79726938	79741462
chr6	137917437	137931552
chr3	90225061	90238818
chr2	44467665	44481763
chr2	18661337	18675746
chr18	49011833	49026114
chr14	45626595	45641442
chr14	34878842	34892266
chr14	23757675	23771361
chr13	69117254	69131557
chr13	18624254	18638227
chr12	55401246	55415562
chr11	69464706	69478395
chr11	60888273	60902690
chr11	15369915	15383601
chr11	119813222	119827142
chr7	19594024	19608332
chr17	83711295	83725160
chr16	56212172	56226409
chr14	14774304	14788686
chr13	53183012	53196419
chr12	78496239	78510397
chr7	123961074	123975099
chr4	13913138	13927413
chr3	76177535	76191666
chr2	155962805	155977164
chr16	20189442	20203975
chr1	152426307	152440597
chr9	57717104	57731405
chr2	26973695	26987367
chr2	143804944	143819010
chr18	53477355	53491626
chr16	92697935	92711525
chr14	119304439	119318406
chr13	20000785	20015083
chr1	162701796	162716458
chr8	41355463	41369747
chr7	120955078	120969265
chr2	153670554	153684368
chr19	6461350	6475171
chr17	17377443	17391433
chr13	31684345	31696832
chr10	13383669	13398149
chr6	103942506	103956534
chr17	69243662	69257798
chr17	63718658	63732855
chr1	65401851	65416282
chr1	187429962	187444020
chr10	116123125	116137031
chr8	75746712	75759774
chr7	109231041	109245038
chr6	73514410	73524058
chr6	51389836	51403654
chr5	138858378	138872386
chr4	56425968	56440074
chr16	30823637	30833546
chr14	26269642	26294951
chr12	38256434	38270161
chr11	58084531	58098734
chr11	20930359	20944214
chr9	103618179	103632468
chr7	36696087	36709936
chr7	15927819	15942122
chr14	25990498	26004424
chr13	81557829	81572183
chr10	35600505	35614522
chr10	26930978	26942969
chrX	146826610	146840252
chr9	96392365	96405899
chr4	101422910	101449666
chr17	85686938	85700886
chr17	83998353	84012143
chr16	33083232	33097008
chr11	97971620	97985598
chrX	56809245	56823596
chrX	146653196	146667403
chr9	70632714	70647026
chr8	111245229	111259240
chr6	3973981	3987457
chr4	5778487	5792678
chr18	3763570	3777668
chr13	46663613	46677677
chr10	112873119	112887109
chr4	125465854	125479574
chr3	155363110	155377259
chr15	95147185	95160866
chr15	82207164	82221105
chr15	10103118	10117185
chr13	12511723	12525469
chr11	63221938	63235882
chr11	52232175	52246727
chr11	24415327	24429363
chr8	60545152	60559007
chr4	49572307	49586616
chr3	83874705	83888781
chr19	36860473	36874733
chr18	87674449	87688290
chr1	84836475	84850783
chr17	83694750	83708555
chr15	88072854	88086438
chr1	4603202	4617457
chr14	32509340	32523778
chr13	70117636	70131705
chr1	180315201	180329337
chr7	82007175	82020844
chr3	8840716	8854737
chr2	77918341	77932792
chr2	32703357	32717215
chr19	55276011	55289952
chr1	108970999	108985002
chrX	161915928	161928649
chr9	123027927	123041452
chr7	70099231	70113322
chr2	45612140	45625812
chr2	16249168	16263119
chr2	142873016	142886893
chr2	11751359	11771551
chr19	4295695	4317107
chr12	66756589	66770918
chr11	99894028	99908463
chr1	120184220	120198207
chr10	38581753	38595817
chr7	24775518	24789690
chr5	53562715	53576885
chr5	52605925	52619924
chr3	5696169	5710258
chr18	80656427	80670467
chr17	27927224	27940931
chr14	21473573	21487403
chr12	47568744	47582993
chr11	59485181	59499492
chr1	152271954	152286102
chr9	68159901	68174146
chr9	106571446	106585940
chr8	103443170	103456954
chr4	126793797	126807755
chr3	136390548	136404447
chr18	11018881	11044803
chr15	31989350	32003076
chr13	32262089	32276381
chr11	8474422	8488620
chr7	139727791	139741722
chr6	37270765	37284879
chr6	127309210	127323108
chr5	79893991	79908184
chr4	149898466	149912224
chr3	80041823	80055941
chr19	10662931	10676796
chr18	69832778	69846904
chr16	60024171	60037650
chr16	22022121	22036341
chr14	88214103	88228396
chr14	49130481	49143541
chr14	119013882	119028034
chr12	79800919	79815326
chr10	55506063	55520367
[truncated: 2,984 more rows]
