# Supplementary material for: ATM and PRDM9 regulate SPO11-bound recombination intermediates during meiosis
Source: Nat Commun. 2020 Feb 12;11:857. doi: 10.1038/s41467-020-14654-w (PMC7016097; doi:10.1038/s41467-020-14654-w)
Supplement: Supplementary file 5 — Supplementary Data 2 [file 41467_2020_14654_MOESM5_ESM.xlsx]

## Sheet: Supplementary Data 2
ATM-/- END-seq peaks
chr	start	end
chr2	38127739	38153256
chr11	89603016	89621067
chr4	134462026	134486260
chr4	151960404	151978926
chr12	4964197	4984498
chr9	22344587	22363645
chr7	26258892	26277248
chr1	86201967	86226969
chr17	46528858	46547652
chr5	142037704	142055693
chr13	95383237	95401162
chr5	146660784	146689866
chr14	30673427	30697926
chr15	35923890	35958029
chr12	3504433	3522793
chr14	99687050	99704989
chr2	52149986	52168666
chr5	144830317	144863611
chr6	140582286	140600478
chr12	34584887	34604679
chr8	43361821	43379196
chr17	9262051	9279964
chr17	40478460	40495992
chr11	79538142	79556157
chr1	58410704	58447846
chr11	113658353	113686753
chr13	118549244	118566669
chr10	92672044	92690152
chr11	117675260	117693845
chr3	107608457	107625611
chr8	111565293	111583344
chr1	10079468	10100443
chr1	84796795	84823325
chr17	55280618	55298811
chr4	139197688	139217410
chr3	31402544	31421054
chr11	93888862	93921743
chr3	116654129	116676896
chr10	122650425	122668667
chr4	150616643	150634019
chr15	6460558	6488843
chr9	115091112	115109344
chr1	67953217	67971433
chr17	25026083	25043492
chr7	14475478	14495040
chr12	104250459	104268881
chr8	36561811	36579887
chr9	83850566	83882170
chr12	113691146	113709680
chr6	14385714	14404081
chr1	11536773	11555464
chr1	106307244	106324587
chr5	23848994	23867234
chr14	54223246	54241978
chr16	5834955	5854060
chr5	92015151	92033154
chr14	19737441	19759075
chr2	25621700	25657420
chr12	16392339	16410395
chr8	68234334	68251626
chr3	98127943	98146031
chr18	19898558	19916469
chr12	16635362	16653096
chr3	87749784	87768841
chr8	71427208	71437138
chr6	43996689	44014099
chr3	50897862	50915832
chr17	78641481	78661295
chr2	127222481	127243746
chr14	99308273	99326395
chr14	46554144	46571896
chr13	13657136	13677946
chr6	37770725	37788655
chr2	92406193	92424339
chr14	96944923	96963246
chr1	13833419	13854850
chr6	39630664	39650269
chr17	47430834	47455565
chr12	113724415	113743359
chr12	54298997	54320058
chr2	167435024	167452801
chr11	105857966	105876948
chr4	137078362	137095867
chr7	19592490	19611273
chr13	112863735	112883020
chr16	45674794	45692906
chr15	13728640	13747331
chr8	121812582	121834719
chr7	11725416	11743254
chr3	143577126	143598926
chr15	35517359	35535958
chr8	32241105	32259636
chr8	91609694	91627750
chr6	142853107	142871105
chr4	11533305	11552392
chr7	36422817	36440083
chr5	66375570	66396673
chr3	45764154	45783069
chr3	38513249	38530760
chr12	17403627	17422398
chr7	30000877	30019309
chr18	25296845	25330295
chr1	168513389	168531054
chr14	87152609	87170431
chr18	80729960	80748209
chr14	14723229	14749171
chr18	49923890	49943610
chr13	25984974	26003293
chr9	22818930	22837307
chr1	154094991	154112962
chr7	47781935	47799249
chr3	129473357	129491311
chr1	68479876	68498359
chr1	36877779	36896187
chr12	26680473	26698570
chr4	48441201	48460430
chr9	106943570	106962125
chr17	73719573	73737637
chr3	95726751	95744370
chr7	92662854	92687445
chr10	43288520	43306094
chr2	121542178	121565910
chr3	36524220	36542059
chr3	30937724	30956787
chr5	71862957	71881417
chr13	21860131	21888211
chr5	147605722	147615539
chr4	129809329	129827257
chr3	156109031	156126747
chr1	5516916	5535212
chr2	119485239	119503360
chr7	81020549	81038027
chr7	6034169	6051987
chr7	56193624	56212352
chr4	149540229	149557858
chr18	75847021	75865166
chr17	45076474	45094278
chr2	99785254	99803316
chr11	8648604	8671301
chr9	20986656	21004330
chr4	148308479	148324964
chr6	14052074	14069917
chr3	108981443	109001862
chr14	56460172	56493994
chr13	37313092	37331482
chr13	9678747	9697676
chr5	122889219	122907199
chr18	58365840	58381122
chr10	116043473	116061546
chr9	35610338	35637386
chr6	49108272	49135113
chr9	31380052	31401489
chr17	6146521	6165547
chr1	32858524	32876153
chr14	21323070	21345782
chrX	45111262	45133623
chr2	70927576	70945377
chr3	16997701	17015660
chr2	150571248	150598937
chr4	74217799	74234881
chr11	13423249	13441176
chr5	104075523	104093759
chr4	33913294	33931819
chr15	45257190	45275542
chr10	21324722	21341980
chr12	112993650	113015123
chr4	58781657	58800756
chr19	44139319	44159719
chr8	4291000	4322680
chr4	43548066	43566283
chr4	136418630	136435799
chr18	5453176	5471188
chr8	129255814	129277833
chr7	79725782	79747145
chr17	32043057	32060706
chr3	95937242	95954843
chr1	172119819	172146215
chr6	28663809	28682517
chr11	59081671	59098918
chr3	139031181	139049432
chr15	81335520	81363413
chr14	46494250	46514860
chr11	3871808	3920758
chr6	28805306	28826516
chr11	70601030	70627083
chr11	30421708	30439546
chr10	67968890	67987538
chr13	118199363	118216859
chr10	41351572	41369828
chr4	137616389	137633741
chr2	98099560	98117303
chr12	84480756	84498974
chr5	45319087	45336356
chr5	148493801	148525250
chr11	87411568	87430185
chr8	82447055	82465280
chr8	15112298	15138356
chr15	39592968	39615358
chr19	59433869	59452028
chr9	40397689	40415208
chr11	5033181	5050660
chr8	34800797	34821675
chr6	145261899	145282739
chr17	56047944	56064977
chr8	14450325	14475343
chr3	38896175	38915601
chr13	9612986	9631111
chr11	3673392	3690953
chr4	13354798	13372434
chr8	41317401	41336419
chr10	30674301	30692139
chr10	82693186	82715390
chr8	31083369	31099978
chr17	65813372	65842800
chr4	109815717	109833424
chr1	31396990	31414485
chr11	107926554	107943343
chr12	8063271	8079927
chr10	12930114	12971506
chr10	127816338	127848434
chr5	124760792	124777839
chr17	10270401	10291817
chr6	33216925	33234544
chr5	147436345	147454998
chr2	126917993	126936786
chr9	27678938	27696072
chr16	22786841	22814731
chr4	148992968	149010151
chr18	25461772	25492737
chr4	101142384	101160009
chr13	3551241	3576308
chr9	104447823	104465285
chr19	10511273	10529971
chr13	119593626	119622396
chr2	147553169	147571492
chr18	25740600	25760747
chr14	103284581	103302387
chr8	6943067	6961017
chr17	24280830	24298256
chr11	83577016	83594618
chr4	83594025	83612166
chr14	103542355	103560181
chr15	27810927	27828842
chr14	112744697	112763428
chr5	85222728	85240951
chr1	46899119	46923047
chr1	185256149	185276189
chr3	57434909	57452436
chr18	63249354	63266497
chr4	63012269	63028074
chr3	67682986	67701047
chr3	82335581	82372853
chr3	123242556	123260565
chr4	33301542	33326429
chr7	64297098	64315443
chr4	55602220	55619346
chr4	120751149	120768558
chr5	5731538	5757020
chr16	86233162	86251614
chr11	49864511	49882845
chr11	75324603	75348553
chr12	69357309	69384882
chr12	112716761	112734779
chr4	84941254	84959851
chr10	128447560	128466623
chr9	83113564	83131064
chr11	105266102	105284317
chr3	22699588	22715860
chr1	33750420	33782545
chr15	89011337	89028704
chr3	110918164	110936095
chr4	129700591	129731845
chr3	73523005	73541459
chr11	62410034	62428888
chr5	100529281	100556027
chr3	30297458	30320796
chr15	13675762	13693429
chr9	65820873	65843627
chr14	56823953	56841533
chr8	85015163	85035643
chr17	5673342	5689996
chr14	92346552	92364678
chr6	100848663	100867499
chr10	130535335	130551126
chr2	157981043	157998313
chr5	86022721	86041130
chr2	120057927	120074981
chr2	32702469	32719062
chr19	37091519	37119509
chr1	118589177	118606323
chr4	53515749	53533993
chr4	35387684	35406775
chr17	31935416	31952760
chr17	27356370	27374291
chr7	101638931	101665490
chr12	45119544	45137172
chr1	172166683	172184653
chr4	154790457	154808193
chr1	180117092	180142371
chr4	6078158	6095751
chr2	35173241	35195571
chr10	62752372	62777615
chr2	59404800	59423381
chr5	31535792	31553062
chr12	25218203	25253305
chr9	15683470	15700973
chr7	16330251	16347671
chr4	139442668	139459672
chr18	46328755	46346504
chr7	74329135	74348160
chr16	17588143	17605675
chr1	5012804	5035839
chr10	92637885	92655469
chr9	107685471	107704573
chr1	153415315	153441386
chr3	136474306	136492055
chr1	134526312	134543632
chr15	4034537	4051695
chr18	46191976	46219511
chr17	17641233	17662249
chr5	29255169	29285278
chr5	52228521	52245885
chr5	40424395	40442989
chr19	4294223	4326912
chr16	27443349	27462043
chr12	97585442	97607919
chr15	14288662	14306351
chr11	119811603	119828380
chr8	117992233	118008910
chr16	16914320	16935429
chr12	21217762	21234541
chr1	128509034	128552025
chr3	38947554	38965409
chr14	31103638	31121777
chr12	76995827	77012808
chr12	41410143	41434575
chr1	24076706	24093027
chr5	106992236	107009989
chr12	30022293	30043452
chr16	66896834	66915740
chr16	21344095	21361876
chr1	55299416	55317624
chr4	114969469	114992241
chr16	35345520	35370754
chr16	11595084	11612553
chr3	78697885	78715957
chr3	36878627	36897493
chr7	39733484	39751041
chr5	118857925	118874940
chr10	93946155	93964002
chr13	12491353	12527142
chr11	42789577	42807968
chr15	80754577	80772158
chr8	15058813	15075720
chr5	139421978	139438935
chr13	59502846	59533366
chr18	56030646	56048563
chr18	37903438	37926614
chr18	68169656	68196117
chr5	96562982	96579656
chr2	179242023	179259745
chr7	56104805	56140031
chr2	7628756	7646240
chr17	63591129	63608480
chr16	11893802	11911060
chr13	19350924	19368465
chr8	128364171	128381181
chr6	18085964	18103842
chr19	4549249	4565589
chr12	3242993	3260665
chr11	97015035	97036665
chr11	54590863	54609629
chr10	33619367	33637480
chr18	10447236	10464630
chr14	54670010	54688570
chr14	47504687	47522544
chr14	76416169	76434713
chr2	55083427	55100918
chr18	15823100	15841055
chrX	166528208	166545001
chr5	18895628	18914096
chr13	104436827	104454846
chr7	137059277	137076383
chr3	8839040	8857092
chr2	26284284	26301047
chr18	73431651	73453451
chr12	114102857	114119308
chr9	18755367	18772309
chr5	132033991	132052208
chr1	86975780	86991904
chr1	75003510	75020764
chr13	95344863	95369951
chr8	95684038	95718124
chr19	27602557	27620910
chr11	6143825	6165830
chr5	97524968	97542837
chr3	96689790	96708402
chr17	90746860	90774460
chr13	67758021	67776013
chr10	39616431	39644833
chr4	69917204	69933678
chr3	119635657	119652423
chr16	4119797	4137924
chr19	61144628	61161450
chr17	25539558	25556513
chr14	64768305	64785587
chr12	57181826	57203926
chr5	33594388	33612071
chr2	13800626	13817992
chr17	86112497	86130692
chr15	5193272	5216658
chr3	21246181	21272665
chr11	31263302	31280809
chr6	92580727	92597601
chr5	117519702	117536750
chr19	43322356	43340414
chr1	73972143	73988470
chr8	29602112	29619890
chr9	44900138	44917312
chr8	21883035	21900820
chr18	5236986	5262358
chr18	34805154	34822604
chr8	102730082	102747697
chr13	98674203	98690815
chr10	78195902	78213876
chr5	138078361	138098127
chr5	115058416	115075580
chr4	120234664	120251829
chr17	10190103	10207652
chrX	8006389	8023949
chr5	120331692	120348443
chr17	74957874	74975250
chr1	29069709	29088029
chr13	101122635	101139695
chr12	113929742	113947515
chr3	99993015	100010476
chr6	52719702	52737478
chr11	118268747	118286106
chrX	169447883	169473442
chr3	86634573	86652635
chr11	57527260	57544441
chr2	13118920	13136685
chr14	70761878	70782923
chr15	50386626	50404741
chr9	98570340	98587251
chr4	41026687	41044240
chr4	132693487	132710804
chr4	109195696	109223228
chr11	83354051	83371400
chr8	46465572	46484379
chr18	43105698	43123506
chr10	7582751	7612585
chr9	59475570	59509580
chr5	3709335	3730270
chr2	19856162	19873081
chr12	71927006	71944258
chr4	48373474	48390980
chr13	67825854	67843926
chr10	93736353	93754560
chr4	18502070	18519129
chr1	22938624	22955159
chr5	144350307	144373469
chr8	3312279	3329034
chr3	135205057	135225551
chr7	117001538	117018370
chr1	37608113	37624849
chr8	60943041	60960479
chr5	31262174	31279584
chr18	77962534	77991690
chr5	133998200	134015704
chr17	85036422	85053230
chr13	29222686	29240064
chr11	102242063	102259569
chr7	40247368	40277532
chr5	80690881	80708543
chr4	4934687	4952128
chr3	65743790	65775878
chr2	70999501	71017011
chr8	18707301	18724437
chr3	58479813	58498085
chr1	43677735	43695075
chr8	18436313	18453240
chr4	48129304	48159186
chr2	18342795	18361786
chr13	17444893	17462558
chr7	3274843	3295864
chr8	71943573	71961338
chr7	67355102	67388142
chr1	152735840	152764115
chr2	75837875	75873756
chr12	17369679	17386569
chr12	36036322	36057485
chr16	30823779	30833453
chr15	39653362	39677130
chr15	11988461	12017392
chr18	73185672	73203631
chr9	35004685	35021741
chr4	84739710	84758631
chr3	123269258	123287161
chr1	134663200	134679963
chr17	8854814	8872100
chr4	41682340	41700060
chr18	35102411	35125917
chr7	29381515	29398561
chr12	34858115	34876126
chr11	6173890	6191917
chr14	91359053	91376895
chr1	119760344	119779810
chr18	49358138	49375355
chr12	12596778	12613328
chr9	107043215	107074138
chr4	16416402	16434354
chr1	59350960	59367950
chr7	34137649	34159816
chr17	27925176	27941992
chr3	156502699	156523612
chr2	6726895	6744037
chr13	48921479	48938807
chr18	10967083	10984833
chr5	100436380	100454709
chr18	50170752	50188325
chr8	122465410	122483078
chr7	24774119	24790890
chr3	20449088	20467046
chr18	74468857	74486558
chr4	26339380	26365524
chr3	16017936	16034555
chr14	78035216	78052614
chr4	5734405	5751915
chr16	26776285	26794747
chr12	110905776	110935763
chr12	86407774	86424332
chr10	122878108	122894698
chr7	128770776	128788341
chr5	75037405	75057895
chr17	17376466	17401659
chr5	31798557	31824330
chr4	38074036	38092278
chr7	15926486	15942885
chr17	35101404	35127372
chr6	46995142	47012241
chr3	90427230	90445554
chr18	31830844	31852049
chr10	75839835	75857249
chr5	110888442	110906038
chr4	21681786	21718566
chr16	46456039	46474628
chr16	21529385	21562618
chr5	97438867	97462263
chr18	12375848	12394792
chr1	164434543	164452745
chr1	10607862	10625354
chr6	136063598	136088252
chr10	75672845	75690218
chr6	30650462	30681294
chr4	139357257	139373470
chr3	122412752	122434290
chr1	86078680	86097398
chr16	44739325	44761482
chr15	77773933	77796629
chr1	127979005	127996240
chr6	42344438	42369136
chr18	32839542	32869444
chr1	61788270	61805543
chr13	44723785	44745526
chr5	71843568	71862284
chr9	115209937	115227303
chr19	32705780	32741567
chr13	118047271	118064869
chr11	63319845	63337202
chr2	35477279	35495166
chr5	90358724	90380226
chr10	85943042	85961521
chr1	60091826	60127145
chr11	50364006	50385944
chr5	60305394	60323650
chr2	69256754	69275799
chr11	8456882	8489856
chr6	131619302	131636313
chr16	50348366	50366652
chr12	15666298	15683048
chr2	165268880	165285826
chr18	45050538	45077165
chr10	60837980	60855247
chr19	3632554	3656338
chr4	11592677	11611088
chr12	91100397	91117922
chr10	77603900	77621984
chrX	117294714	117321112
chr9	45103601	45120949
chr18	13139180	13156549
chr9	66759329	66776339
chr4	153949970	153969491
chr16	33925698	33942336
chr1	168150436	168167191
chr1	109529252	109546261
chr15	38043376	38059460
chr14	97225376	97243348
chr19	11133055	11150459
chr14	32507517	32536384
chr5	103239332	103257292
chr6	8479577	8500888
chr7	70813285	70830636
chr18	85672053	85689481
chr17	88646275	88675124
chrX	102303968	102321081
chr9	110625293	110644102
chr6	9525850	9544170
chr5	121972427	121989495
chr2	168425321	168442382
chr8	106921944	106942680
chr10	12438321	12456565
chr4	27252839	27270401
chr2	10394807	10412524
chr1	93285242	93302631
chr8	106959341	106978879
chr4	96521999	96540121
chr13	11860677	11877920
chr19	45742446	45761712
chr11	76774636	76792009
chr5	4303915	4320757
chr4	141927203	141944086
chr3	67271935	67289930
chr12	11291403	11309344
chr11	116338928	116355642
chr15	95563174	95584873
chr2	6303024	6330164
chr16	10411257	10429152
chr13	45854317	45871278
chr10	63316659	63341776
chr8	106620807	106638227
chr14	124214897	124232205
chr19	60471991	60489033
chr19	21510631	21527696
chr14	120308574	120326146
chr1	14741330	14758354
chr18	4418141	4447426
chr17	30001376	30018778
chr8	61079477	61106930
chr7	142299617	142317236
chr5	23344656	23361828
chr5	110236641	110254503
chr1	74965300	74982327
chr9	72378291	72396231
chr14	96551625	96568687
chr1	43164675	43182490
chr14	31291803	31308924
chr12	80384976	80402736
chr10	3206335	3223398
chr14	12033897	12051316
chr5	126374721	126391768
chr4	104905833	104923228
chr2	3170707	3187607
chr2	11749687	11774416
chr16	7090014	7107608
chr12	28242352	28256520
chr5	33259629	33276570
chr1	21612707	21630174
chr11	80707642	80725188
chr6	147641816	147658504
chr2	173684479	173702644
chr1	39222058	39239139
chr1	75131523	75149443
chr12	98546958	98564638
chr4	11640947	11658067
chr19	31221702	31239153
chr7	97457150	97474177
chr9	97071878	97092814
chr9	58970203	58994810
chr5	118076869	118094800
chr4	141499966	141516570
chr9	10087608	10113384
chr7	66053341	66070990
chr16	13646078	13662972
chr1	32302316	32320991
chr1	22055802	22070552
chr10	90683766	90700816
chr14	8018891	8039137
chr11	86142561	86159315
chr9	41020303	41037224
chr4	144965746	144987292
chr16	17849803	17867362
chr15	25676749	25705827
chr6	115860674	115881799
chr5	65587734	65607274
chr3	153219491	153236999
chr18	84421579	84452542
chr3	38109592	38124889
chr1	192128098	192145503
chr11	31604740	31622786
chr11	28862010	28892389
chr6	85246109	85262623
chr1	80229808	80247141
chr13	10978212	10995102
chr1	124738176	124754951
chr4	106649434	106666815
chr2	92647145	92673532
chr6	13043953	13061468
chr15	103054111	103071177
chr9	62319964	62336989
chr4	114348349	114371025
chr4	97137386	97162295
chr2	164804144	164822147
chr1	80285060	80306790
chr1	22836600	22854315
chr7	45678947	45695539
chr7	14572918	14589326
chr5	147463026	147479497
chr5	136266794	136283745
chr3	145765813	145782135
chr15	82372531	82390186
chr3	5694555	5711675
chr9	95487640	95513946
chr15	77931390	77948881
chr4	20499157	20515250
chr16	74884956	74907360
chr11	106153034	106173809
chr11	44522481	44539532
chr6	68505378	68523133
chr13	77861352	77878756
chr12	40776206	40793179
chrX	103251631	103269491
chr13	83771497	83788500
chr7	139451071	139468512
chr4	109947551	109964424
chr3	141717693	141742370
chr15	72730734	72747207
chr10	105685649	105704020
chr5	142205733	142223208
chr3	132553680	132571428
chr2	87350092	87367562
chr14	9383887	9401631
chr13	54833105	54849938
chr11	51787157	51804199
chr5	5355510	5399000
chr5	140449284	140473730
chr18	32074413	32092300
chr12	55314380	55332089
chr2	120895538	120924970
chr7	24665271	24694782
chr5	4069257	4086344
chr14	32944190	32963255
chr4	149896642	149913908
chr9	119256118	119273832
chr5	22967969	22985550
chr3	68075021	68092206
chr18	35321492	35340088
chr5	57675287	57692092
chr4	118394346	118412014
chr3	52237597	52254981
chr1	64684700	64704267
chr12	7961243	7984142
chr10	28730902	28748700
chr10	18897678	18914729
chr14	53707181	53725490
chr13	63880665	63901711
chr12	70855598	70885194
chr11	99633631	99655149
chr3	95860909	95877899
chr1	99874707	99891667
chr17	56677577	56694667
chr16	11372127	11388584
chr15	76774991	76791924
chr7	114689474	114705736
chr4	154904262	154922377
chr3	127605822	127623784
chr19	41213471	41242676
chr2	42843821	42860912
chr14	15943330	15960045
chr9	50297242	50314489
chr5	83434079	83452267
chr2	38816409	38833849
chr6	59969467	59986901
chr5	38222415	38243155
chr13	94811546	94832519
chr5	25332149	25350216
chr2	28857212	28874217
chr15	58552121	58569422
chr14	12815431	12844081
chr11	44590159	44607114
chr8	83284689	83313041
chr2	37509274	37550593
chr2	33251326	33267976
chr13	104094268	104111444
chrX	42207828	42227027
chr12	29430381	29448202
chr10	60655146	60671394
chrX	78480404	78496936
chr8	37409877	37427166
chr18	23982032	24000930
chr6	4719836	4737337
chr2	80267028	80287981
chr17	89389667	89414534
chr2	146628100	146645153
chr19	60049760	60067383
chr6	52598908	52616840
chr5	63058482	63076115
chr14	111014953	111037086
chr8	90952872	90971255
chr8	88763202	88779964
chr15	86965796	86982705
chr6	63762815	63780366
chr15	55486494	55503344
chr10	76662811	76679209
chr18	81479507	81496808
chr14	36894576	36912135
chr13	22285510	22303642
chr11	18569021	18591636
chr11	42431134	42448359
chr3	10778718	10795676
chr2	73135334	73153271
chr17	30394746	30411330
chr19	36419839	36437430
chr3	57794722	57812315
chr17	30639869	30657298
chr11	59242807	59269774
chrX	36924418	36940389
chr16	91065653	91083134
chr16	82065882	82083653
chr1	52009091	52027001
chr15	53301750	53336742
chr16	32271365	32290216
chr12	57943172	57960046
chr13	31056871	31074444
chr10	51951850	51969442
chr14	9956413	9973003
chr14	47665545	47689057
chr1	121800967	121818097
chr11	115668863	115686477
chr3	129378384	129395283
chr1	4602726	4618926
chr13	112354780	112380109
chr4	121197427	121219233
chr3	74593113	74609574
chr16	69423381	69441439
chr16	32921609	32938719
chr14	52121270	52137541
chr12	84888793	84904978
chr9	50606129	50629568
chr2	62005513	62023771
chr17	66412162	66429267
chr7	80255969	80279951
chr2	73695284	73713550
chr10	40277467	40313815
chr15	70377427	70396192
chr1	39530249	39549127
chr1	38212148	38232290
chr3	48047318	48064754
chr1	87429644	87447807
chr17	12690738	12707331
chr12	112638353	112663483
chr19	47102676	47119535
chr17	31463901	31480544
chr16	31539407	31556475
chrX	51882466	51899028
chrX	135002184	135036744
chr5	139185914	139215177
chr2	7974036	7993864
chr10	25946973	25964224
chrX	52945555	52962674
chr5	119586349	119602657
chr3	154502841	154519916
chr3	144264501	144281404
chr2	4239464	4256892
chr8	33340005	33357442
chr1	91521522	91538780
chr12	99855305	99872596
chr16	18791344	18807834
chr12	50706670	50723880
chr9	123921186	123948299
chr6	47952594	47979670
chr5	20893149	20916641
chr4	81455743	81472897
chr4	137208966	137225395
chr5	14202904	14232350
chr18	25013553	25033483
chr9	100936088	100953893
chr8	32078483	32095724
chr15	87979524	87996034
chr15	63740351	63756826
chr10	78157846	78174744
chr15	32316083	32338015
chr11	30134571	30152217
chr8	107532852	107549755
chr4	116501549	116528014
chr1	93226365	93243236
chr13	96570894	96588314
chr5	91726219	91743721
chr17	32302686	32327539
chr11	84493486	84511180
chr18	70359201	70376481
chr14	35228012	35244815
chr11	32709746	32727243
chrX	93127339	93144476
chr4	137165887	137182643
chr17	9150189	9167923
chr1	183569567	183586314
chrX	95644848	95661715
chr7	99084270	99101150
chr16	94363853	94396643
chr8	13353217	13383666
chr3	90223671	90250552
chr18	34401571	34418833
chr14	94216405	94233635
chr12	109054123	109071126
chr10	52010284	52027440
chr7	89515702	89532688
chr5	130401347	130431967
chr10	111530801	111553731
chr4	150395562	150425165
chr2	57854570	57872687
chr6	76132317	76150487
chr3	66554273	66571685
chr2	122077577	122094244
chrX	72302921	72319365
chr9	21210661	21227301
chr7	139140564	139157247
chr5	128477572	128494854
chr13	111461314	111480379
chr8	89150354	89179700
chr6	34185290	34203943
chr2	127575191	127600174
chr15	10399266	10416809
chr5	75849861	75866766
chr5	66340306	66357004
chr14	45145536	45162662
chr5	52687187	52705000
chr4	78754109	78771793
chr4	121032638	121048611
chr2	75319803	75336209
chr1	82039057	82063371
chr15	65290616	65308863
chr13	119419938	119437878
chr10	31017452	31034196
chr4	87801288	87819015
chr18	82253486	82270752
chr16	97536002	97551735
chr5	34785901	34802883
chr3	65473426	65495208
chr17	78904491	78923186
chrX	64867966	64884629
chr3	104481167	104498207
chr2	39108736	39125824
chr10	111039789	111057642
chr4	141041578	141058996
chr3	33741774	33758866
chr13	54791017	54807369
chr18	65110407	65136855
chr11	6455842	6482569
chr8	85325088	85341578
chr19	27804807	27822736
chr1	155685388	155708189
chr6	77417621	77434776
chr6	72009488	72033204
chr5	89983473	89999822
chr2	128171032	128187851
chr10	73150464	73168221
chr16	69264336	69282263
chr7	88257927	88275733
chr7	36695043	36711649
chr2	34261542	34279712
chr2	26972519	26988933
chr18	59246130	59263431
chr15	27515318	27532764
chr8	37985570	38002925
chr8	30548287	30566845
chr8	10825632	10842288
chr7	24720698	24736393
chr6	72745749	72762941
chr19	22438341	22455056
chr17	17787704	17804306
chr10	51386581	51405741
chr6	19162948	19180880
chr5	67785573	67804228
chr5	121590727	121611030
chr16	73452447	73470009
chrX	16776280	16792613
chr9	26389004	26405770
chr1	4915954	4932008
chr3	83924692	83942184
chr8	122519789	122536495
chr5	117773429	117799505
chr4	132175620	132192745
chr16	33081498	33098352
chr12	5339383	5355895
chr1	92337637	92354434
chr14	92205808	92223090
chr8	90975674	90993244
chr10	39127381	39144434
chr10	121229380	121246337
chr9	44614929	44637137
chr4	5003592	5021027
chr4	148516690	148533596
chr1	40102573	40118869
chr4	51937841	51954479
chr1	163302759	163319765
chr9	46797159	46812849
chr7	134816605	134833847
chr4	58317528	58334673
chr17	11267122	11299932
chr19	29946179	29963887
chr7	125838108	125860604
chr6	28858063	28875709
chr6	110252985	110270300
chr16	26951438	26969898
chr15	83085922	83103046
chr15	68805468	68825584
chr8	3464467	3481861
chr3	25199221	25217443
chr18	57250828	57267859
chr6	80983154	81000188
chr4	46537155	46553647
chr9	49309807	49325417
chr14	64610922	64628486
chr11	104968666	104986252
chr9	101386746	101404484
chr4	9117076	9143130
chr16	32531786	32551244
chr14	16690639	16707226
chr13	52749414	52766762
chr2	18956776	18983859
chr19	44929585	44946570
chr1	182546012	182564390
chrX	139423007	139440473
chr1	59240782	59258834
chr10	41247686	41264598
chr7	114106714	114122608
chr3	5568427	5598777
chr3	24679997	24697028
chr17	23710491	23729583
chr16	88580870	88598441
chr10	101628866	101647342
chr8	62472140	62489960
chr5	110280083	110297149
chr4	88022671	88049336
chr17	49268964	49285926
chr13	35461793	35478392
chr5	54798369	54815773
chr4	44246734	44263585
chr18	4628997	4654250
chr18	14887882	14905711
chr14	61516549	61534188
chr12	83763884	83780771
chr10	55690748	55707415
chr16	39345804	39371747
chr11	80596770	80613131
chr7	126552372	126570266
chr5	113105436	113121308
chr4	129325115	129342425
chr3	84442079	84458876
chr3	105062627	105079234
chr2	129279268	129311104
chr17	31350358	31375599
chr15	102240920	102271717
chr14	27315230	27331415
chr1	126646827	126664486
chrX	108588255	108603580
chr5	108564061	108581033
chr4	32702275	32735955
chr16	23798246	23815558
chr15	9625203	9645124
chr10	78433857	78449785
chr3	108600345	108617466
chr13	3794026	3811989
chr11	72973577	72989828
chr10	120606411	120623801
chr9	41043713	41060348
chr8	36626028	36643554
chr8	113698292	113714875
chr13	36151775	36169601
chr12	53322669	53340024
chr12	51759946	51777983
chr11	48605494	48623054
chr1	132369109	132390297
chr5	37142963	37172700
chr4	54185958	54202651
chr4	155953023	155971341
chr11	11552311	11568241
chr8	121434739	121452395
chr7	109733237	109750548
chr3	76050314	76067620
chr16	6909953	6927576
chr12	71719227	71737375
chr12	30805724	30822750
chr9	28160523	28176723
chr9	13534885	13551672
chr3	121798859	121821572
chr13	80097496	80114760
chr8	35428349	35445758
chr5	135902706	135919104
chr3	36580588	36598259
chr1	78166260	78194704
chr12	100491029	100508233
chr5	11939772	11958833
chr4	142981885	142998436
chr4	126300870	126322123
chr15	89272153	89290046
chr9	62241512	62265435
chr9	14030636	14048274
chr3	52692432	52709660
chr13	93319732	93342148
chr4	136569324	136587425
chr16	68918853	68935323
chr13	24551887	24568381
chr1	190888288	190905492
chr11	61080904	61098111
chr7	17124428	17141060
chr3	87716292	87732907
chr2	50803790	50820827
chr1	36541486	36564922
chr10	26545440	26562199
chr1	91414337	91431165
chr18	24319665	24336629
chr13	42140842	42158151
chrX	60339334	60356901
chr8	13429454	13445878
chr2	94275915	94294791
chr16	22020568	22037430
chr14	75707507	75728116
chr11	20638989	20655592
chr10	57776417	57799694
chr8	72011958	72029369
chr8	127809939	127826338
chr5	28300005	28324013
chr14	56639688	56663903
chr1	171030995	171048597
chr6	59515368	59532102
chr2	37347108	37365244
chr16	90775445	90792213
chr1	54462133	54487727
chr11	51805272	51822002
chr10	43632107	43648885
chr8	61420554	61437560
chr17	31719382	31742807
chrX	6600828	6618151
chr8	32879573	32897275
chr6	85363276	85379931
chr4	20190304	20212324
chr17	49480281	49497493
chr4	151126464	151143090
chr11	106810716	106840604
chr9	53647184	53664244
chr5	16854598	16871942
chr4	83778208	83804261
chr3	36821448	36838797
chr18	4313237	4329028
chr10	125548529	125573888
chr2	49456932	49474502
chr12	31610947	31627811
chr11	101069872	101086819
chr3	96392319	96409139
chr19	24373874	24391567
chr1	63143442	63160575
chr8	61476164	61493999
chr7	90630337	90650257
chr5	30819251	30835855
chr18	3762158	3777831
chr16	69641909	69658890
chr11	110993037	111010425
chr2	83196492	83213441
chr7	143550764	143576542
chr2	73825085	73855438
chrX	139952949	139970697
chr5	52881679	52898947
chr19	42776224	42793214
chr17	75870911	75887633
chr11	36449541	36473855
chr11	21718602	21740372
chr10	83041230	83057860
chr4	116649912	116666926
chr17	50722026	50739410
chr6	88422371	88438187
chr6	3128096	3145912
chr6	143039659	143056505
chr3	158350051	158366751
chr19	8559909	8576670
chr16	33324033	33341302
chr13	34401398	34418627
chr12	10428175	10444711
chr6	12083097	12100049
chr2	60928930	60952262
chr17	74350563	74367701
chr17	35930549	35955617
chr16	31247417	31265018
chr1	131401436	131418856
chr1	22361376	22378808
chr10	64229550	64246685
chr10	43214797	43235806
chr8	26508592	26525250
chr4	95302436	95318962
chr2	90559546	90578089
chr2	17929660	17946463
chr19	6459769	6476511
chr17	3154158	3182809
chr15	66686910	66703581
chrX	132369154	132385453
chr9	53576514	53593818
chr6	32428329	32445143
chr5	55476442	55492559
chr3	57299589	57316719
chr2	62639278	62660332
chr18	9829364	9849022
chr13	42940563	42956950
chr1	145156719	145172874
chr11	103472152	103494107
chr7	27981591	27997905
chr4	154315831	154334788
chr16	51641026	51659240
chr13	32260112	32277470
chr2	159187922	159204636
chr15	97595658	97624097
chr15	96149105	96181950
chr15	95197366	95214771
chr6	22484610	22500961
chr4	48637830	48654910
chr16	13705353	13734138
chr11	52231304	52248788
chr7	44365817	44387856
chr6	98939204	98955665
chr17	28678747	28741543
chr15	28501521	28518827
chr12	80458485	80477881
chr11	57249155	57265994
chr2	117139229	117162234
chr13	35815739	35849707
chr11	82101618	82119271
chr10	60952258	60975659
chr9	6528199	6545140
chr2	113773632	113790844
chr9	53489397	53507306
chr8	69951905	69968090
chr19	11038930	11059582
chr17	80402281	80422371
chr16	61386085	61403019
chr15	77114007	77130679
chr1	5147237	5165545
chr6	16357192	16374705
chr2	63444238	63461246
chr2	181329471	181354083
chr17	16326980	16344544
chr15	85047251	85063750
chr1	65400448	65417384
chr16	10235683	10253030
chr1	189044662	189071513
chr9	105682736	105699250
chr4	42883807	42900422
chr14	83135149	83152773
chr18	68847262	68865123
chr12	46580435	46597462
chr5	16241248	16259445
chr5	135806709	135822880
chr3	104559034	104577638
chr2	155961532	155978036
chr18	36420342	36437514
chr18	25641769	25657876
chr16	20187872	20205248
chr7	49435806	49454700
chr6	38334084	38350061
chr19	16386489	16403863
chr17	3681744	3698374
chr4	128716615	128734434
chr13	107518135	107535475
chr12	85064407	85086364
chr9	65538258	65555142
chr8	84369826	84386268
chr5	116398538	116415029
chr10	46669983	46686745
chr7	128724447	128741202
chr3	104523905	104547585
chr2	118862496	118878857
chr13	115761126	115778419
chr5	4321130	4337483
chr16	46407934	46424596
chr16	21452414	21469629
chr13	81342460	81358664
chr12	28570838	28587663
chr5	76171932	76191151
chr15	72430816	72456066
chr12	27380169	27396851
chr10	86240358	86257148
chr17	71736380	71762055
chr14	14772972	14790213
chr13	58383872	58402141
chr11	75384714	75408860
chr6	122752301	122768128
chr4	95116185	95132637
chr4	106951381	106967746
chrX	57082789	57109904
chr2	134400411	134416945
chr19	28485084	28509724
chr1	162700274	162717405
chr11	28045431	28063070
chr6	39876472	39893317
chr16	45023723	45040666
chr12	4168410	4185082
chr10	41093577	41110013
chr9	57715668	57732164
chr10	54350574	54366650
chr17	88005351	88023047
chr17	76407117	76423981
chr15	97657917	97703184
chr14	115689760	115706637
chr6	111493841	111510931
chr5	110506246	110527860
chr3	146603246	146627912
chr17	27555155	27571962
chr5	21037065	21063187
chr1	75040478	75056786
chr17	24858484	24882054
chr12	102659356	102676171
chr5	77324599	77342482
chr5	45704750	45722496
chr3	88542033	88572647
chr17	44025744	44050189
chr15	83395885	83412772
chr14	14842308	14859116
chrX	53005210	53021443
chr7	105626807	105644843
chr3	39626581	39643205
chr2	62088238	62105736
chr16	4618290	4646737
chr16	44151318	44168806
chr16	11423014	11440089
chr15	81305161	81321193
chr14	28723170	28740254
chr9	44180080	44203328
chr8	80859465	80876216
chr4	5777765	5794045
chr11	85438550	85465288
chr11	64212304	64229527
chr17	27444682	27467443
chr12	79592528	79611348
chr11	69463314	69480536
chr8	45446933	45463909
chr7	142016147	142041907
chr1	88491623	88507834
chr18	38269628	38286419
chr14	34876846	34893904
chr11	80467881	80485922
chr3	89239768	89259423
chr18	14569324	14586118
chr1	144766724	144784195
chrX	138009932	138026836
chr2	3322972	3342024
chr12	42288457	42305720
chr11	44021264	44038784
chr5	53618527	53646674
chr15	86406335	86423000
chr1	54731411	54748729
chr11	39551432	39569366
chr9	54237670	54254346
chr1	96989883	97006153
chr12	98839777	98857614
chr12	104596426	104615971
chr9	16586574	16603834
chr7	87211126	87227313
chr3	111873821	111890919
chr2	91690925	91708025
chr2	6787872	6805897
chr18	5481871	5497382
chr15	79502014	79519011
chr12	10348809	10365619
chr10	114215982	114233238
chr6	58840103	58856667
chr6	10243153	10260197
chr4	43926080	43943179
chr2	49061339	49080143
chr1	76966699	76983452
chr16	48182883	48198670
chr15	7076272	7103621
chr15	63918790	63935737
chr15	55457087	55485855
chr12	44169727	44186250
chr5	147781030	147798975
chr7	98672988	98689034
chr4	29435939	29453143
chr18	72263625	72280899
chr14	70228498	70247698
chr1	21909729	21932630
chr9	41842136	41858600
chr11	55264087	55282820
chr9	119211722	119235694
chr6	33371685	33389138
chr18	52633895	52650785
chr18	11017904	11046376
chr16	60911845	60927710
chr15	28472529	28489957
chr14	45625570	45642787
chr5	30901788	30919384
chr5	130660939	130677720
chr14	46781671	46799240
chr1	39014054	39030714
chr8	72503910	72521047
chr17	83693261	83726742
chr16	57681182	57699535
chr15	34274773	34291105
chr11	4958291	4981875
chr10	87078661	87104048
chr10	60610912	60627475
chr9	33724072	33741840
chr5	135587827	135604530
chr4	82502048	82529503
chr3	61209790	61226670
chr2	23430837	23448302
chr1	37663649	37680253
chrX	7311338	7330938
chr5	13137372	13154047
chr15	73200704	73217466
chrX	95904533	95920516
chr9	49057552	49078769
chr7	59214787	59244101
chr6	21372382	21389232
chr3	117514692	117530775
chr9	108282292	108306646
chr11	96495256	96511483
chr4	107472644	107489261
chr19	35340504	35357672
chr7	20020474	20036847
chr4	86150225	86167186
chr3	94428593	94444904
chr18	66133373	66150826
chr16	34213450	34230423
chr11	59153463	59170085
chr13	93903441	93919717
chr13	106154570	106171896
chr8	46035473	46052346
chr6	7946261	7962582
chr16	73966753	73984014
chr14	21471853	21488743
chr13	22324687	22341696
chr10	5595829	5613852
chr5	34844689	34861626
chr4	46846058	46862137
chr14	72913293	72930462
chr14	45588166	45604976
chr3	88701646	88718883
chr17	12742594	12759729
chr15	48445814	48462760
chr1	53899568	53916566
chr12	55234249	55252189
chr12	55084080	55102098
chr11	97970561	97986932
chr4	117582778	117599498
chr1	90897990	90914864
chr14	105821190	105838226
chr12	90133204	90149782
chr12	55399212	55426709
chrX	48837173	48852447
chr7	49832397	49851984
chr5	6880104	6895616
chr4	57429855	57446201
chr4	126065947	126083186
chr16	78049687	78090640
chr12	88890699	88907410
chr11	12518789	12536609
chr5	76747298	76764374
chr16	61475788	61492790
chr15	8368637	8387439
chr11	92648859	92665758
chr1	144963240	144980134
chr10	106717481	106735172
chr11	98585046	98602088
chr1	177070706	177088026
chr5	36851162	36867969
chr15	57946050	57981129
chr9	31866219	31883028
chr7	70096800	70114775
chr16	73115600	73132149
chr4	152225193	152241640
chr3	142776228	142793874
chr17	35012739	35028867
chr5	41007202	41024260
chr4	107026962	107043764
chr3	145831849	145848543
chr13	102630972	102647475
chr1	176969326	176986311
chr1	153906604	153922890
chr11	106657601	106673774
chr8	116563579	116579883
chr4	107224725	107241740
chr18	78254141	78271746
chr13	104263767	104280707
chrX	78267045	78283404
chr19	12212484	12229367
chr7	120938059	120970533
chr5	73290340	73333016
chr5	143010908	143038248
chrX	155734118	155751488
chr5	31098658	31115060
chr5	24300599	24317649
chr2	30339043	30362144
chr2	29215789	29231528
chr19	25368348	25384753
chr11	14604612	14621409
chr7	71533440	71550549
chr19	60531677	60548353
chr16	92690337	92712860
chr16	56211173	56227436
chr14	71691595	71708039
chr8	89736563	89753937
chr1	66188199	66205872
chr15	36441665	36458339
chr11	120565752	120587515
chr2	88559634	88576109
chr14	53004779	53028584
chrX	42574119	42589679
chrX	42253325	42271799
chr16	91660508	91696373
chr13	29774087	29790478
chr11	71326438	71343334
chr1	66929964	66948019
chr16	35692598	35709945
chr8	79725598	79742246
chr15	12574607	12590943
chr11	108059893	108075651
chr10	86185009	86201343
chr9	63633041	63649783
chr4	8858076	8874940
chr2	139679846	139697222
chr17	64699386	64716336
chr17	10050336	10066587
chr1	120182803	120199308
chr10	109879591	109896932
chr7	140170312	140187058
chr2	26002551	26019100
chr18	50757359	50775198
chrX	13574063	13590041
chr8	72061257	72078019
chr5	105837898	105852631
chr14	23952137	23979706
chr1	121306640	121335654
chr6	94870413	94889551
chr3	105491123	105507840
chr2	57651204	57668307
chr13	110593741	110610055
chr8	35981433	35998158
chr1	9934214	9951451
chr19	32516311	32532649
chr1	35223492	35239580
chr12	94472017	94488175
chr12	5575092	5592978
chr11	117647994	117667215
chr10	64484680	64501192
chr7	39548082	39566208
chr4	62642832	62658962
chr2	34936404	34957495
chr11	79968129	80000213
chr11	121150341	121172174
chr8	52739214	52755616
chr1	86756622	86773602
chr15	99052157	99106238
chr8	80998899	81015266
chr19	10661328	10677496
chr11	62251538	62268774
chrX	23337454	23368196
chrX	102545298	102561528
chr9	69486968	69503365
chr8	93006018	93021829
chr18	41938334	41954957
chr13	117561739	117582918
chr11	58083525	58104811
chr11	103383019	103409404
chr3	103066543	103083304
chr2	73179077	73196653
chr2	153653949	153685538
chr17	70753822	70771410
chr15	39054812	39083921
chr13	112494317	112517404
chr8	24829114	24845091
chr6	9329090	9346229
chr6	62587986	62604903
chr3	153891482	153912864
chr2	104989086	105006147
chr16	67766824	67784558
chr16	57421417	57437715
chr15	30317622	30334639
chr14	49128534	49145566
chr2	59667482	59683651
chr2	101793588	101809971
chr14	89473451	89490276
chr10	73509701	73527317
chr10	47801075	47817178
chr8	27485767	27502583
chr6	136690603	136715586
chr2	8233830	8251496
chr19	48564186	48581238
chr18	63815435	63836957
chr13	13994277	14011150
chr11	98276494	98293207
chr7	4767060	4783471
chr5	41913737	41930684
chr1	156941126	156958837
chr7	87817272	87849021
chr15	28447243	28465159
chr13	63382980	63400503
chr12	5298070	5314622
chr11	67344719	67360396
chr10	51974365	51990492
chr3	54294163	54311452
chr18	11979598	11996524
chr17	8622651	8639292
chr15	87661793	87678103
chr11	58989586	59018857
chr8	11086617	11103620
chr7	87234795	87251716
chr6	94186505	94202804
chr4	72122021	72144853
chr4	139952848	139968715
chr3	76839379	76855763
chr3	124005867	124023572
chr2	80345160	80362668
chr16	96295369	96311117
chr16	60022526	60039085
chr7	100734140	100751124
chr1	137512949	137530484
chr14	124588244	124604470
chr10	97796533	97813926
chr10	13377292	13399611
chr1	87278047	87294511
chr15	77186447	77203154
chr10	127463318	127479487
chr9	99480658	99498567
chr18	36279777	36304981
chr9	14269995	14292572
chr17	64573508	64590223
chr17	52552687	52570124
chr14	70738674	70755379
chr8	98585918	98603377
chr7	36830360	36846964
chr6	116248998	116266836
chr15	93328302	93347804
chr13	38784738	38805084
chr8	58236937	58253032
chr8	49788047	49804544
chr5	74257310	74275831
chr12	84911007	84928212
chr12	36000130	36017746
chr11	85506400	85534686
chr11	79020970	79036957
chr3	102360772	102381982
chr2	106833696	106850258
chr18	21050702	21068647
chr14	104079417	104096266
chr7	115067551	115083066
chr5	130543252	130559673
chr2	29240907	29258432
chr17	28742644	28758958
chr16	94884370	94903169
chr14	31605753	31622561
chr14	111199970	111217073
chr11	31496425	31513273
chr7	137443702	137461198
chr5	29950920	29967751
chr5	138857244	138873500
chr3	120480745	120498960
chr14	121294293	121310716
chr12	55159314	55177454
chr5	135931692	135949278
chr5	110836753	110854325
chr4	130875661	130891861
chr4	103312293	103329563
chr17	45349045	45365661
chr1	58089764	58106454
chr15	71911755	71927900
chr11	20929341	20945456
chr11	110148884	110166020
chr9	13664047	13679926
chr4	44795485	44813592
chr3	148073985	148091665
chr2	45610643	45627109
chr2	141158025	141175016
chr2	135865129	135882066
chr1	22092715	22108321
chr12	107760332	107776933
chr5	52604962	52621324
chr4	126170960	126189137
chr3	60939097	60956249
chr2	165714184	165730912
chr17	83997039	84024205
chr16	44669157	44691006
chr9	107595382	107611339
chr3	126825203	126841889
chr17	4585465	4601636
chr15	29375990	29393027
chr1	36214554	36231559
chr7	37782702	37798167
chr13	18367567	18385915
chr10	129666464	129683103
chr9	52066480	52087680
chr5	127549904	127566014
chr18	73231584	73247045
chr13	14606166	14623449
chr1	88612578	88631265
chr16	18347150	18363598
chr1	39976285	39993469
chr8	4091675	4108098
chr6	134241892	134278093
chr3	144655897	144672262
chr13	77961060	77977724
chr13	20361622	20377723
chr1	177347877	177364420
chr3	153348189	153364826
chr19	36858840	36876347
chr18	7432408	7449335
chr16	11530874	11547723
chr9	92144919	92161566
chr12	13319609	13336309
chr1	118978739	118994697
chr7	19243820	19260312
chr1	191649223	191665909
chr9	64166404	64183499
chr9	13435994	13453363
chr8	12997021	13013632
chr7	27914858	27933402
chr4	10043095	10059576
chr3	157313760	157329174
chr17	26548653	26565082
chr12	47567586	47583960
chrX	59114252	59131363
chr18	80655014	80671973
chr18	77638391	77654711
chr1	21324513	21342114
chr10	98993442	99010368
chr5	73636430	73654378
chr2	61878541	61895533
chr2	41614787	41632385
chr9	111877530	111893947
chr7	67935631	67952462
chr5	143045524	143062539
chr4	128550641	128565235
chr4	117891110	117907930
chr18	52462347	52479954
chr15	76493399	76510612
chr13	71499537	71515969
chr11	68739211	68777816
chr8	57504423	57532717
chr5	24055666	24072486
chr5	133528664	133545263
chr5	115402137	115418091
chr5	111568132	111591677
chr18	20807753	20824278
chr15	85365516	85382956
chr5	25163426	25179744
chr19	54288322	54305759
chr14	53315777	53332918
chr11	26359700	26377885
chr10	18562998	18580333
chrX	51830617	51847412
chr7	98380971	98398046
chr7	123122450	123139251
chr3	138447878	138464895
chr2	131815273	131831991
chr15	4826175	4842646
chr6	41575064	41591954
chr4	126792201	126809351
chr3	70109529	70126359
chr1	18485894	18502856
chrX	129623630	129639242
chr9	114477166	114504067
chr6	42369284	42386209
chr18	65519039	65543021
chr15	68592231	68608238
chr12	46516558	46533248
chr12	102999349	103017073
chr11	71412380	71428809
chr3	22088907	22105868
chr3	101100053	101117025
chr2	179784946	179807430
chr16	56163052	56180577
chr12	79489975	79507155
chr10	95366367	95383051
chr10	8871962	8892487
chr7	78329552	78345883
chr7	140812493	140829986
chr5	9411358	9428050
chr2	45522833	45539265
chr1	93664696	93681823
chr13	91573644	91590676
chr1	132516210	132531605
chr10	19328999	19346050
chr5	38263304	38279534
chr4	56750758	56773735
chr2	73900859	73918031
chr2	16247521	16264482
chr16	37414951	37431590
chr16	13030970	13047927
chr14	12462870	12480470
chr10	9588536	9608961
chr17	33655526	33673128
chr13	47054049	47071891
chr1	18971354	18988689
chr7	68206429	68222993
chr7	26409427	26425672
chr16	19503532	19520138
chr14	79047714	79064628
chr11	35567090	35596970
chr11	113697100	113713215
chrX	161554564	161571336
chr9	111431282	111447922
chr7	19085688	19113207
chr6	52083799	52100513
chr2	29954581	29973219
chr14	27599809	27616342
chr1	139235833	139252391
chr11	29312281	29328575
chr11	28974762	28991872
chr8	30884917	30901745
chr5	25899341	25914993
chr11	119858798	119875784
chr10	38580278	38596989
chr10	20366476	20383582
chr9	74547415	74579593
chr4	129171390	129189584
chr17	69218136	69235083
chr12	82718516	82734932
chr11	73258469	73275024
chr10	65919054	65936106
chr8	28035749	28052675
chr8	105642435	105659332
chr4	141546474	141563666
chr3	93293629	93310445
chr3	108805040	108821996
chr17	75540403	75557985
chr16	97312867	97328632
chr1	42817487	42833898
chr13	52007921	52023970
chr12	106964179	106980569
chr1	166703089	166719445
chrX	38498560	38537383
chr8	128190317	128206474
chr8	107476015	107492826
chr4	71559626	71575903
chr4	140894261	140910521
chr15	75442981	75459424
chr14	57506635	57523561
chr1	160017332	160033917
chr9	99737867	99753786
chr9	76003701	76021388
chr5	29304828	29324053
chr4	49519330	49543201
chr19	10043689	10067336
chr15	63178697	63195330
chr13	71614022	71642457
chr6	112714805	112730537
chr4	42667125	42683141
chr2	75139288	75156408
chr1	90123637	90139287
chr17	15408891	15438217
chr14	74861936	74878685
chr13	10471150	10488697
chr1	177016804	177033448
chr8	33298117	33315511
chr5	108520086	108536137
chr4	103237675	103254443
chr12	86077014	86093948
chr11	49791629	49807908
chr11	29526505	29544394
chr10	23697596	23714662
chrX	73004905	73027166
chr5	90246769	90263062
chr16	31584649	31600070
chr1	39928249	39945159
chr11	99892686	99909835
chr9	113500685	113517130
chr8	45984714	46002692
chr13	110383591	110402154
chr10	14511246	14530341
chrX	157914109	157946436
chr7	129613602	129630164
chr3	129630262	129647129
chr2	118047721	118068308
chr19	3606757	3622315
chr18	61144807	61161837
chr15	88860453	88876454
chr13	66593378	66611479
chr12	7756074	7772264
chr12	100569673	100599873
chr8	114538802	114555436
chr6	148301525	148317372
chr4	49762277	49778875
chr2	180363326	180378999
chr11	117091817	117117392
chr16	84843592	84861399
chr14	34714506	34731924
chr13	91353025	91383748
chr12	79799590	79816237
chr1	114955347	114971609
chr6	76496301	76524299
chr5	149190928	149207924
chr4	132042367	132070601
chr2	60007398	60024735
chr2	114083126	114099826
chr1	180313841	180330640
chr11	108542724	108560897
chr10	59084251	59100391
chr9	72709981	72726717
chr9	105523214	105539723
chr18	73873489	73889593
chr17	85685368	85702519
chr15	12778906	12795759
chr14	16555952	16571359
chr12	9854931	9879949
chr10	103349729	103378392
chr5	19754194	19771866
chr4	46193652	46210343
chr4	126456210	126473049
chr3	35643320	35660883
chr11	113768408	113784969
chr10	56559274	56575574
chr7	68550804	68576093
chr16	66207862	66224344
chr15	30583828	30600746
chr15	16462244	16479158
chr12	76259323	76279823
chr4	65824682	65840162
chr19	6393097	6412916
chr19	58664810	58681862
chr17	3269097	3286479
chr15	58592308	58608594
chr13	15981319	15997737
chr5	23169672	23187346
chr2	137034092	137050636
chr16	37543158	37570845
chr15	10101556	10118684
chr11	7657922	7674756
chr1	152271028	152287325
chr1	10154530	10171732
chr4	149397991	149414054
chr4	111244458	111259491
chr3	149142296	149159258
chr14	59756292	59772520
chr11	59484600	59500915
chrX	142888264	142909188
chr7	23428013	23442924
chr19	45252342	45269218
chr12	98867908	98886039
chr4	62187272	62215007
chr15	24881348	24898097
chr1	10444821	10461064
chr3	32370320	32386784
chr15	17754927	17771400
chr1	132012196	132029266
chr11	24631294	24648141
chr8	33185834	33203097
chr4	13911648	13928777
chr2	57888856	57906759
chr2	5474916	5492254
chr2	158657802	158674035
chr19	51795746	51812332
chr1	61538009	61554546
chr8	87968560	87985123
chr8	24441264	24457517
chr5	98560766	98588445
chr4	141227058	141243310
chr3	94396117	94419758
chr3	28327464	28344021
chr19	48119428	48136123
chr12	16585573	16601835
chr1	134895938	134912456
chr9	124246921	124287078
chr3	83873773	83900699
chr17	69569773	69596372
chr11	60886755	60903718
chrX	13529605	13546458
chr9	123343016	123359007
chr4	28523287	28539742
chr4	101421359	101451036
chr3	104006311	104023576
chr16	87855487	87872568
chr16	4084222	4100662
chr14	63611674	63628763
chr1	40287355	40304142
chr13	7175001	7191409
chr5	52430724	52447312
chr3	77432962	77458618
chr2	35634868	35685712
chr18	76738792	76755177
chr17	46933281	46950723
chr13	6486515	6501344
chr12	71470704	71486655
chr12	108295028	108310813
chr11	9251652	9268173
chr11	58268833	58284697
chrX	11708806	11725129
chr8	78926969	78943615
chr8	114298449	114314609
chr5	134892339	134907973
chr4	57013395	57030217
chr4	19477586	19493950
chr2	6852818	6882549
chr10	27560349	27579550
chr2	105612021	105641399
chr19	47950649	47967987
chr14	36918413	36935130
chr14	108386104	108402435
chr11	90635619	90656777
chr11	33945748	33962194
chr9	52390763	52408083
[truncated: 9,153 more rows]
